# Supplementary material for: Evaluating exon skipping in the central nervous system in Duchenne muscular dystrophy using spatial transcriptomics
Source: iScience. 2026 Jul 23;29(8):116906. doi: 10.1016/j.isci.2026.116906 (PMC13427662; doi:10.1016/j.isci.2026.116906)
Supplement: Table S2. Marker gene list for cell type annotation in Xenium data, related to Figure 1 [file mmc3.xlsx]

## Sheet: Sheet1
group	names	scores	logfoldchanges	pvals	pvals_adj	pct_nz_group	pct_nz_reference
IT-ET Glut	Slc17a7	457.811	2.68489	0	0	0.993832	0.58848
IT-ET Glut	Nrn1	429.99	2.2798	0	0	0.991848	0.679693
IT-ET Glut	Arpp21	403.893	1.97168	0	0	0.96412	0.676799
IT-ET Glut	Epha4	400.157	2.10791	0	0	0.962999	0.661387
IT-ET Glut	2010300C02Rik	389.192	2.18041	0	0	0.954107	0.546396
IT-ET Glut	Lamp5	364.269	2.83148	0	0	0.782691	0.294602
IT-ET Glut	Neurod6	355.247	2.78838	0	0	0.783562	0.270366
IT-ET Glut	Arc	348.647	2.24167	0	0	0.899211	0.494985
IT-ET Glut	Satb2	335.18	2.60341	0	0	0.718439	0.222457
IT-ET Glut	Pdzrn3	327.993	2.69421	0	0	0.684875	0.206372
IT-ET Glut	Dkk3	326.121	1.84513	0	0	0.932664	0.613235
IT-ET Glut	Tmem132d	325.82	2.10166	0	0	0.784558	0.381436
IT-ET Glut	Bhlhe22	324.382	2.15604	0	0	0.779061	0.305117
IT-ET Glut	Nwd2	322.136	2.32379	0	0	0.727214	0.256889
IT-ET Glut	Igfbp6	290.416	2.54472	0	0	0.621875	0.177215
IT-ET Glut	Prdm8	271.935	2.19419	0	0	0.619497	0.190057
IT-ET Glut	Cux2	253.396	1.63994	0	0	0.730277	0.503723
IT-ET Glut	Neurod1	252.036	2.00083	0	0	0.591354	0.19594
IT-ET Glut	Car4	251.855	1.60047	0	0	0.719006	0.337974
IT-ET Glut	Bhlhe40	244.532	1.10774	0	0	0.873668	0.701139
IT-ET Glut	Kcnh5	240.752	1.72332	0	0	0.70089	0.42672
IT-ET Glut	Rasgrf2	237.712	1.47258	0	0	0.770494	0.500995
IT-ET Glut	Celf2	233.538	0.816004	0	0	0.974671	0.874772
IT-ET Glut	Bdnf	231.938	1.88323	0	0	0.588768	0.23336
IT-ET Glut	Dab1	230.041	1.29427	0	0	0.747398	0.434515
IT-ET Glut	Fhod3	229.085	1.3633	0	0	0.735132	0.463043
IT-ET Glut	Cpne6	225.09	1.3281	0	0	0.799452	0.580922
IT-ET Glut	Cpne8	213.983	1.41736	0	0	0.659581	0.354904
IT-ET Glut	Syndig1	209.713	1.41272	0	0	0.624496	0.315727
IT-ET Glut	Rasl10a	201.936	1.90285	0	0	0.492978	0.176373
IT-ET Glut	Sorcs3	200.507	1.45362	0	0	0.622429	0.347819
IT-ET Glut	Sema3a	200.485	1.65787	0	0	0.523161	0.201789
IT-ET Glut	Gsg1l	199.277	1.80895	0	0	0.51774	0.226011
IT-ET Glut	Gucy1a1	198.055	1.27566	0	0	0.689902	0.447569
IT-ET Glut	Dystrophin_Exon30_44	193.311	1.23692	0	0	0.630457	0.335714
IT-ET Glut	Cpne4	172.402	1.05029	0	0	0.726564	0.533056
IT-ET Glut	Myo16	172.122	1.32417	0	0	0.550827	0.296306
IT-ET Glut	Ndst3	168.14	1.27026	0	0	0.561904	0.315605
IT-ET Glut	Emx1	166.591	2.19846	0	0	0.363569	0.0908264
IT-ET Glut	Dcx	165.88	1.11333	0	0	0.583215	0.326328
IT-ET Glut	Mapk4	163.386	0.834702	0	0	0.753255	0.567486
IT-ET Glut	Slit2	162.428	1.02863	0	0	0.592522	0.319512
IT-ET Glut	Dp427c	157.984	1.22596	0	0	0.508301	0.25663
IT-ET Glut	Plcxd2	156.503	0.976978	0	0	0.725762	0.528776
IT-ET Glut	Ptprd	156.236	0.646407	0	0	0.892704	0.764617
IT-ET Glut	Dystrophin_Exon2_29	154.527	1.04265	0	0	0.557326	0.30987
IT-ET Glut	Fos	151.201	1.34969	0	0	0.470429	0.239536
IT-ET Glut	Calb1	150.364	0.90978	0	0	0.711414	0.530213
IT-ET Glut	Gfra2	148.988	0.9763	0	0	0.671979	0.476213
IT-ET Glut	Meis2	145.388	0.797427	0	0	0.758987	0.528053
IT-ET Glut	Prr16	140.254	1.36136	0	0	0.433567	0.223357
IT-ET Glut	Pdzd2	133.795	0.845912	0	0	0.579073	0.375228
IT-ET Glut	Nell1	133.263	0.868999	0	0	0.58847	0.380954
IT-ET Glut	Pip5k1b	130.792	0.849762	0	0	0.5707	0.373435
IT-ET Glut	Garnl3	129.28	0.640906	0	0	0.768737	0.600803
IT-ET Glut	Ppp1r1b	128.99	0.598922	0	0	0.673141	0.474081
IT-ET Glut	Col19a1	125.406	1.39549	0	0	0.337328	0.130428
IT-ET Glut	Trpc4	120.444	1.02292	0	0	0.435551	0.234206
IT-ET Glut	Cdh6	120.341	1.10981	0	0	0.413272	0.225047
IT-ET Glut	Strip2	118.614	0.935721	0	0	0.456095	0.26839
IT-ET Glut	Rims3	116.177	0.617331	0	0	0.782	0.705263
IT-ET Glut	Rspo1	115.617	1.9343	0	0	0.291801	0.111374
IT-ET Glut	Igfbp4	108.352	0.88726	0	0	0.49907	0.339681
IT-ET Glut	Pou3f1	105.92	1.36397	0	0	0.333103	0.164515
IT-ET Glut	Enpp2	96.7908	0.468947	0	0	0.713993	0.564824
IT-ET Glut	Nrep	94.3535	0.549154	0	0	0.729399	0.655426
IT-ET Glut	Dystrophin_Exon45_49	93.3156	0.623233	0	0	0.469274	0.307691
IT-ET Glut	Id2	90.8439	0.418145	0	0	0.788188	0.683908
IT-ET Glut	Necab1	89.8098	0.431596	0	0	0.650827	0.495559
IT-ET Glut	Hs3st2	84.0782	0.846949	0	0	0.345197	0.206565
IT-ET Glut	Dpy19l1	83.8318	0.396338	0	0	0.846666	0.771848
IT-ET Glut	Gm19410	81.918	1.54533	0	0	0.210111	0.0747437
IT-ET Glut	Syt17	80.5574	0.742743	0	0	0.352623	0.219296
IT-ET Glut	Wfs1	79.4942	0.645854	0	0	0.583858	0.510627
IT-ET Glut	Htr1f	76.966	0.971905	0	0	0.280834	0.155519
IT-ET Glut	Fyn	73.3203	0.273799	0	0	0.924235	0.852002
IT-ET Glut	Dp427m	72.5574	1.14311	0	0	0.216555	0.0954204
IT-ET Glut	Cntnap5b	68.6676	0.586344	0	0	0.339713	0.221467
IT-ET Glut	Neto2	64.2907	0.3432	0	0	0.566281	0.452029
IT-ET Glut	Cbln4	63.1436	0.589142	0	0	0.301032	0.194335
IT-ET Glut	Pde7b	61.6095	0.301713	0	0	0.666828	0.593117
IT-ET Glut	Map2	61.0825	0.22964	0	0	0.996964	0.983927
IT-ET Glut	Vip	59.7691	1.15402	0	0	0.180156	0.081626
IT-ET Glut	Dp427p	59.4607	1.18124	0	0	0.173117	0.0741487
IT-ET Glut	Penk	59.3334	0.360792	0	0	0.435289	0.333805
IT-ET Glut	Dystrophin_Exon56_62	58.0579	0.531325	0	0	0.295106	0.193814
IT-ET Glut	Mdga1	52.6797	0.543687	0	0	0.357463	0.273626
IT-ET Glut	Rorb	49.5155	0.398147	0	0	0.651553	0.612357
IT-ET Glut	Rprm	49.3739	0.552968	0	0	0.401068	0.332237
IT-ET Glut	Cd24a	45.2468	0.101542	0	0	0.329002	0.23975
IT-ET Glut	Rspo2	44.6826	0.851393	0	0	0.184748	0.112211
IT-ET Glut	Slc44a5	43.7245	0.324954	0	0	0.268665	0.189365
IT-ET Glut	Orai2	41.6376	0.215854	0	0	0.38004	0.297888
IT-ET Glut	Nrp2	40.6063	0.26254	0	0	0.393683	0.319644
IT-ET Glut	Fezf2	37.6248	0.348621	0	0	0.266459	0.198418
IT-ET Glut	Bcl11b	34.5902	0.227208	3.54422e-262	5.18539e-262	0.466868	0.400828
IT-ET Glut	Sipa1l3	34.5039	0.296883	7.01136e-261	1.02077e-260	0.523299	0.467468
IT-ET Glut	Cdh4	32.5151	0.150627	6.53353e-232	9.32913e-232	0.449899	0.384563
IT-ET Glut	Fibcd1	28.5096	1.14443	8.90206e-179	1.20727e-178	0.10854	0.0628935
IT-ET Glut	Rbp4	26.6609	0.0847488	1.33921e-156	1.78361e-156	0.189615	0.13986
IT-ET Glut	Npnt	26.1578	0.387928	8.03504e-151	1.06063e-150	0.163333	0.11852
IT-ET Glut	Ndst4	22.7824	0.656915	6.85398e-115	8.77428e-115	0.171955	0.140285
IT-ET Glut	Gm2115	20.6763	0.702228	5.66119e-95	7.12447e-95	0.199227	0.170685
IT-ET Glut	Sema3e	20.5601	0.623155	6.24551e-94	7.82666e-94	0.243357	0.225702
IT-ET Glut	Crh	15.8228	0.556281	2.16787e-56	2.60671e-56	0.0658765	0.0394813
IT-ET Glut	Pcsk5	14.5322	0.0508788	7.57261e-48	8.96042e-48	0.223221	0.19377
IT-ET Glut	Hpcal1	14.5006	0.0454536	1.20018e-47	1.4145e-47	0.498662	0.454281
IT-ET Glut	Dp260	12.9696	1.23069	1.81936e-38	2.12736e-38	0.0354794	0.0140453
IT-ET Glut	DystrophinExon51_53	12.5728	1.02008	2.9797e-36	3.47047e-36	0.0380517	0.0172343
IT-ET Glut	Pkib	12.5192	0.136897	5.86033e-36	6.77244e-36	0.153742	0.131268
IT-ET Glut	Galntl6	11.1975	0.152873	4.19613e-29	4.72064e-29	0.248985	0.230649
IT-ET Glut	Rxfp1	9.43322	0.485065	3.97682e-21	4.3745e-21	0.102628	0.088394
IT-ET Glut	Sox11	9.36405	-0.0154053	7.67358e-21	8.4098e-21	0.522089	0.47717
IT-ET Glut	Dp427p2	8.02763	1.01285	9.93774e-16	1.07719e-15	0.0242707	0.0110067
IT-ET Glut	Slc1a6	7.9456	-0.109582	1.93248e-15	2.08708e-15	0.190812	0.170508
IT-ET Glut	Npy2r	7.54769	0.106898	4.43029e-14	4.76738e-14	0.109045	0.0958552
IT-ET Glut	DystrophinExon50_51	7.05659	0.615891	1.70641e-12	1.8165e-12	0.0279009	0.0161995
IT-ET Glut	Pvalb	5.98637	-0.239032	2.14577e-09	2.27605e-09	0.430414	0.386237
IT-ET Glut	Syt2	5.6297	-0.111041	1.8052e-08	1.90799e-08	0.252415	0.234186
IT-ET Glut	Hat1	3.79755	-0.0597001	0.000146131	0.000152284	0.456109	0.42107
IT-ET Glut	Myl4	3.09658	0.0450292	0.00195767	0.00203297	0.188516	0.181112
IT-ET Glut	Dp116	2.1864	0.807605	0.0287866	0.0294815	0.00726737	0.00365855
IT-ET Glut	Cntn6	1.78953	-0.0796316	0.0735302	0.0750462	0.421328	0.395419
IT-ET Glut	Cdh9	1.07466	-0.0371095	0.282528	0.287365	0.210761	0.206384
IT-ET Glut	DystrophinExon50_53	0.831344	0.383677	0.405779	0.411319	0.00430096	0.00292808
IT-ET Glut	Arhgef28	0.547095	0.0137179	0.584313	0.590276	0.440129	0.438525
IT-ET Glut	Cort	0.499483	-0.24986	0.617439	0.621625	0.044351	0.0432007
IT-ET Glut	Dp140	-0.109776	-0.415395	0.912587	0.912587	0.000822852	0.00100377
IT-ET Glut	Trbc2	-0.270806	-0.166484	0.78654	0.789198	0.04516	0.0453424
IT-ET Glut	Lypd6	-2.66099	-0.220284	0.00779121	0.00800689	0.299891	0.286403
IT-ET Glut	Cwh43	-2.87674	-0.13484	0.00401806	0.00414362	0.0841798	0.0884661
IT-ET Glut	Prss35	-2.98796	-0.0857112	0.00280848	0.00290634	0.0593352	0.0643184
IT-ET Glut	Slc6a3	-4.01037	-2.64593	6.06228e-05	6.33978e-05	0.00217814	0.008783
IT-ET Glut	Trp73	-5.04801	-1.08163	4.46425e-07	4.6851e-07	0.0232127	0.0312486
IT-ET Glut	Pthlh	-5.33831	-0.569207	9.38174e-08	9.88077e-08	0.0344768	0.042987
IT-ET Glut	Col6a1	-7.32276	-0.173993	2.4293e-13	2.59533e-13	0.186552	0.196449
IT-ET Glut	Ror1	-7.53478	-0.326112	4.89169e-14	5.24489e-14	0.057247	0.0695224
IT-ET Glut	Sla	-8.11218	-0.419397	4.97189e-16	5.40898e-16	0.0793464	0.0914004
IT-ET Glut	Cplx3	-8.78619	-0.755095	1.54711e-18	1.6893e-18	0.0916477	0.102921
IT-ET Glut	Pcp2	-9.67388	-1.19905	3.89343e-22	4.29869e-22	0.0181719	0.0339506
IT-ET Glut	Chat	-9.86092	-1.91258	6.14848e-23	6.8138e-23	0.011513	0.0276522
IT-ET Glut	Pdyn	-10.0038	-0.75544	1.46704e-23	1.63188e-23	0.135418	0.144683
IT-ET Glut	Dner	-10.7565	0.0111391	5.5221e-27	6.16566e-27	0.903132	0.841701
IT-ET Glut	Pde11a	-10.9021	-0.612685	1.12605e-27	1.26203e-27	0.0529944	0.0703
IT-ET Glut	Igfbpl1	-11.4622	-1.50101	2.04204e-30	2.30603e-30	0.0120731	0.030943
IT-ET Glut	Hapln1	-11.6503	-0.430222	2.28577e-31	2.59112e-31	0.247021	0.249425
IT-ET Glut	Thsd7a	-11.7298	-0.162376	8.96952e-32	1.02067e-31	0.476735	0.471558
IT-ET Glut	Dp71_Dp40_firstexon	-11.944	-0.514072	6.97744e-33	7.97039e-33	0.0923461	0.109784
IT-ET Glut	Acta2	-12.0147	-1.12475	2.97428e-33	3.41066e-33	0.103064	0.11821
IT-ET Glut	Dystrophin_Exon79	-12.5177	-0.234175	5.97407e-36	6.87713e-36	0.433664	0.416601
IT-ET Glut	Tmem212	-12.5403	-3.49778	4.49496e-36	5.21485e-36	0.00597432	0.0265527
IT-ET Glut	Shisa6	-13.5713	-0.0811815	5.92482e-42	6.95522e-42	0.201606	0.226061
IT-ET Glut	Grip1	-14.9941	-0.372719	8.02065e-51	9.52853e-51	0.199414	0.215468
IT-ET Glut	Cabp7	-15.2176	-0.0908925	2.70239e-52	3.22333e-52	0.431098	0.442378
IT-ET Glut	Ccdc153	-15.4941	-2.57414	3.80249e-54	4.55378e-54	0.0149842	0.0402155
IT-ET Glut	Rora	-16.5271	-0.234054	2.33991e-61	2.82501e-61	0.795089	0.753736
IT-ET Glut	Pln	-17.587	-2.86805	3.09871e-69	3.7564e-69	0.00871255	0.0375706
IT-ET Glut	Th	-17.8837	-3.61687	1.5794e-71	1.92246e-71	0.00447382	0.0338922
IT-ET Glut	Galnt14	-18.2012	-0.0882126	5.05091e-74	6.17333e-74	0.250251	0.285667
IT-ET Glut	Dp40	-18.4541	-0.785162	4.83294e-76	5.93134e-76	0.0780949	0.106236
IT-ET Glut	Eomes	-18.4636	-0.741667	4.05683e-76	4.99949e-76	0.0747274	0.103403
IT-ET Glut	Bmp4	-18.5166	-2.16774	1.51782e-76	1.8783e-76	0.0151709	0.0454269
IT-ET Glut	Kctd8	-20.1326	-0.70228	3.82038e-90	4.7475e-90	0.113747	0.142719
IT-ET Glut	Zfpm2	-20.4881	-0.35296	2.74746e-93	3.42855e-93	0.18927	0.219197
IT-ET Glut	Zfp366	-20.9114	-0.993506	4.21257e-97	5.32398e-97	0.0442196	0.0782631
IT-ET Glut	Sst	-21.7155	-1.46293	1.46514e-104	1.85961e-104	0.0422144	0.0768842
IT-ET Glut	Igsf21	-22.0765	-0.292299	5.32191e-108	6.78373e-108	0.361066	0.373162
IT-ET Glut	Chodl	-23.1496	-3.56303	1.46688e-118	1.88599e-118	0.00582219	0.0438802
IT-ET Glut	Nostrin	-24.0465	-0.738394	9.08856e-128	1.17361e-127	0.0886052	0.126491
IT-ET Glut	Opn3	-24.25	-0.619199	6.60926e-130	8.57184e-130	0.134879	0.170718
IT-ET Glut	Sox17	-24.3473	-1.04825	6.19031e-131	8.06369e-131	0.0498759	0.0894226
IT-ET Glut	Ano1	-24.4268	-1.83833	8.89086e-132	1.16325e-131	0.0206543	0.0606785
IT-ET Glut	Cyp1b1	-25.4956	-2.31924	2.2065e-143	2.89969e-143	0.021567	0.0629432
IT-ET Glut	Deptor	-26.6107	-0.473264	5.09822e-156	6.75969e-156	0.161037	0.201489
IT-ET Glut	Arhgap6	-27.544	-0.64565	5.2209e-167	6.98471e-167	0.14792	0.187538
IT-ET Glut	Tacr1	-27.6304	-1.79078	4.79549e-168	6.44461e-168	0.0287722	0.073694
IT-ET Glut	Fmod	-28.0873	-2.49549	1.40131e-173	1.89177e-173	0.0246026	0.0700404
IT-ET Glut	Aldh1a2	-28.9278	-2.80385	5.33747e-184	7.27169e-184	0.0180889	0.065193
IT-ET Glut	Dpyd	-29.7145	-0.341379	4.99187e-194	6.83219e-194	0.253342	0.298029
IT-ET Glut	Paqr5	-29.7653	-1.34348	1.09858e-194	1.51055e-194	0.0431893	0.0915544
IT-ET Glut	Spag16	-30.1067	-2.87103	3.95981e-199	5.47006e-199	0.0156688	0.0648501
IT-ET Glut	Emcn	-30.2898	-0.924724	1.56113e-201	2.16662e-201	0.0801969	0.128397
IT-ET Glut	Plcxd3	-31.1311	-0.276676	9.12892e-213	1.27291e-212	0.363777	0.402832
IT-ET Glut	Rsph1	-31.7966	-0.830314	7.21032e-222	1.01013e-221	0.184678	0.224594
IT-ET Glut	Kctd12	-31.9204	-0.189583	1.39134e-223	1.95843e-223	0.739343	0.738843
IT-ET Glut	Pglyrp1	-32.1754	-0.955455	3.90114e-227	5.51732e-227	0.0819464	0.133243
IT-ET Glut	Mecom	-32.2489	-1.19676	3.64423e-228	5.17865e-228	0.0569704	0.109026
IT-ET Glut	Slc17a6	-32.7281	-0.644883	6.22458e-235	8.93092e-235	0.516371	0.476773
IT-ET Glut	Parm1	-33.9087	-0.334551	4.96125e-252	7.15286e-252	0.392383	0.427101
IT-ET Glut	Sema5b	-34.1684	-0.747614	7.13621e-256	1.03388e-255	0.11188	0.165743
IT-ET Glut	Ccn2	-35.2747	-1.26851	1.43491e-272	2.10975e-272	0.0858877	0.140871
IT-ET Glut	Cd68	-36.6701	-0.878558	2.1913e-294	3.23789e-294	0.232964	0.272274
IT-ET Glut	Sema3d	-37.3813	-1.53589	7.85818e-306	1.16694e-305	0.0508509	0.110835
IT-ET Glut	Cd93	-37.508	-1.18781	6.81697e-308	1.01741e-307	0.0732407	0.133063
IT-ET Glut	Carmn	-37.5716	-1.41622	0	0	0.0662361	0.125757
IT-ET Glut	Cd74	-37.802	-1.9687	0	0	0.0569358	0.116035
IT-ET Glut	Tox	-38.1298	-0.287593	0	0	0.368202	0.421544
IT-ET Glut	Ikzf1	-39.9978	-1.46903	0	0	0.0590725	0.123033
IT-ET Glut	Col1a1	-40.0817	-2.08232	0	0	0.0465637	0.11053
IT-ET Glut	Rab3b	-40.3219	-0.620202	0	0	0.292016	0.333755
IT-ET Glut	Tanc1	-40.3883	-0.407932	0	0	0.365858	0.409177
IT-ET Glut	Ebf3	-41.2218	-2.81001	0	0	0.020675	0.087835
IT-ET Glut	Dcn	-41.3066	-1.71137	0	0	0.0647494	0.129895
IT-ET Glut	Fgd5	-42.1794	-1.11176	0	0	0.0849059	0.152104
IT-ET Glut	Kdr	-42.3936	-0.868702	0	0	0.123061	0.189488
IT-ET Glut	Spi1	-43.3637	-1.45896	0	0	0.0650053	0.134007
IT-ET Glut	Siglech	-43.625	-0.817004	0	0	0.198376	0.258053
IT-ET Glut	Slfn5	-43.8923	-1.30459	0	0	0.067301	0.138007
IT-ET Glut	Vcan	-43.967	-1.3784	0	0	0.0952779	0.162461
IT-ET Glut	Cldn5	-44.7053	-1.00046	0	0	0.139366	0.206717
IT-ET Glut	Plch1	-46.2325	-0.941335	0	0	0.174126	0.236057
IT-ET Glut	Plekha2	-46.3125	-0.759184	0	0	0.263845	0.316969
IT-ET Glut	Nts	-47.0857	-2.40665	0	0	0.0268637	0.103672
IT-ET Glut	Prph	-48.3832	-1.82598	0	0	0.0529253	0.130295
IT-ET Glut	Cbln1	-48.4161	-1.50125	0	0	0.0693823	0.147031
IT-ET Glut	Chrm2	-48.5126	-0.51801	0	0	0.278069	0.345245
IT-ET Glut	Sntb1	-48.585	-2.30119	0	0	0.0275275	0.106951
IT-ET Glut	Acvrl1	-48.695	-1.09317	0	0	0.108506	0.184983
IT-ET Glut	Sncg	-49.2148	-2.71732	0	0	0.0277073	0.107392
IT-ET Glut	Adamts2	-49.5002	-0.917542	0	0	0.1273	0.205056
IT-ET Glut	Tmem255a	-49.852	-0.825507	0	0	0.31379	0.356217
IT-ET Glut	Cd300c2	-50.2581	-1.54845	0	0	0.0756954	0.154845
IT-ET Glut	Gpr17	-51.0939	-1.919	0	0	0.0569566	0.138451
IT-ET Glut	Gjb2	-53.5098	-2.90968	0	0	0.0228462	0.110156
IT-ET Glut	Arhgap25	-53.6044	-1.14867	0	0	0.120448	0.203059
IT-ET Glut	Angpt1	-53.7927	-0.989484	0	0	0.134339	0.216853
IT-ET Glut	Enpp6	-54.5508	-2.99773	0	0	0.0276174	0.115738
IT-ET Glut	Adgrl4	-54.6963	-1.02232	0	0	0.1509	0.233956
IT-ET Glut	Kcnmb2	-55.4367	-1.18362	0	0	0.121042	0.205429
IT-ET Glut	Pecam1	-55.8954	-1.06837	0	0	0.150174	0.234268
IT-ET Glut	Cspg4	-56.6157	-1.84107	0	0	0.0643968	0.154524
IT-ET Glut	Slc13a4	-58.2224	-2.04376	0	0	0.0676121	0.159274
IT-ET Glut	Gli3	-58.7554	-1.134	0	0	0.134415	0.222855
IT-ET Glut	Stard5	-60.0286	-1.05724	0	0	0.106148	0.203178
IT-ET Glut	Trem2	-60.9141	-1.20488	0	0	0.216486	0.295161
IT-ET Glut	Cd53	-61.2381	-1.40701	0	0	0.123324	0.215596
IT-ET Glut	Sdk2	-62.6673	-0.718333	0	0	0.275075	0.357105
IT-ET Glut	Cd44	-64.0501	-2.21957	0	0	0.0521992	0.154566
IT-ET Glut	Adamtsl1	-64.644	-1.51151	0	0	0.0892206	0.191191
IT-ET Glut	Igf1	-65.3458	-1.61809	0	0	0.0831149	0.186739
IT-ET Glut	Spp1	-66.0143	-2.59582	0	0	0.0470408	0.152649
IT-ET Glut	Foxj1	-67.7328	-2.08247	0	0	0.074596	0.180386
IT-ET Glut	Ly6a	-67.8902	-1.03207	0	0	0.224943	0.320383
IT-ET Glut	Igf2	-70.3025	-2.32036	0	0	0.0743056	0.184495
IT-ET Glut	Fign	-71.1001	-2.27534	0	0	0.045409	0.160258
IT-ET Glut	Gadd45a	-74.8169	-1.14955	0	0	0.177376	0.286055
IT-ET Glut	Cntnap4	-76.9453	-1.02804	0	0	0.244041	0.344663
IT-ET Glut	Fn1	-77.1177	-1.21055	0	0	0.203929	0.313706
IT-ET Glut	Nxph3	-77.323	-1.53166	0	0	0.130578	0.248688
IT-ET Glut	Grik3	-77.3824	-0.75132	0	0	0.311812	0.416446
IT-ET Glut	Cdh13	-77.6341	-0.562593	0	0	0.38981	0.502357
IT-ET Glut	Cdh20	-82.7809	-0.660339	0	0	0.443109	0.523658
IT-ET Glut	Zfp536	-83.5762	-0.882733	0	0	0.335004	0.425863
IT-ET Glut	Gad1	-83.7708	-0.971559	0	0	0.54703	0.564429
IT-ET Glut	Rnf152	-88.3478	-0.947876	0	0	0.20749	0.343036
IT-ET Glut	Necab2	-89.0015	-0.831137	0	0	0.352125	0.462381
IT-ET Glut	Vat1l	-92.0848	-1.01133	0	0	0.413763	0.492546
IT-ET Glut	Vwc2l	-95.6649	-1.32519	0	0	0.166354	0.309649
IT-ET Glut	Pdgfra	-97.8224	-1.68509	0	0	0.155768	0.301331
IT-ET Glut	Laptm5	-98.5872	-1.31526	0	0	0.259164	0.390224
IT-ET Glut	Inpp4b	-104.25	-1.25846	0	0	0.194691	0.351041
IT-ET Glut	Ttr	-110.922	-0.989048	0	0	0.47379	0.573878
IT-ET Glut	Tle4	-111.431	-0.810234	0	0	0.491007	0.580595
IT-ET Glut	Syt6	-120.646	-2.69659	0	0	0.0767672	0.26577
IT-ET Glut	Btbd11	-123.489	-1.65421	0	0	0.180225	0.357473
IT-ET Glut	Arhgap12	-123.596	-0.790997	0	0	0.387847	0.552281
IT-ET Glut	Opalin	-126.168	-3.22358	0	0	0.057164	0.257943
IT-ET Glut	Gad2	-127.843	-1.8201	0	0	0.269619	0.422962
IT-ET Glut	Sox10	-132.332	-3.0095	0	0	0.0611192	0.27118
IT-ET Glut	Cobll1	-133.364	-2.01136	0	0	0.11058	0.321568
IT-ET Glut	Nr2f2	-139.866	-1.16404	0	0	0.321493	0.521056
IT-ET Glut	Unc13c	-139.997	-1.47952	0	0	0.287542	0.463931
IT-ET Glut	Slc39a12	-143.254	-1.20185	0	0	0.435275	0.583027
IT-ET Glut	Rfx4	-144.267	-1.71223	0	0	0.214301	0.417062
IT-ET Glut	Tmem163	-146.265	-1.8656	0	0	0.161943	0.382818
IT-ET Glut	Rmst	-146.752	-1.12578	0	0	0.463632	0.618066
IT-ET Glut	Lhfpl3	-147.578	-1.44275	0	0	0.323982	0.496138
IT-ET Glut	Acsbg1	-153.767	-0.976994	0	0	0.623058	0.714331
IT-ET Glut	Calb2	-159.215	-2.61167	0	0	0.16558	0.392319
IT-ET Glut	Igfbp5	-162.822	-0.968305	0	0	0.630298	0.743616
IT-ET Glut	Gng12	-165.253	-0.941747	0	0	0.576771	0.698768
IT-ET Glut	Cacna2d2	-166.271	-2.12402	0	0	0.165753	0.408875
IT-ET Glut	Foxp2	-171.949	-3.29562	0	0	0.0763316	0.344612
IT-ET Glut	Sema6a	-175.764	-1.32118	0	0	0.400044	0.600397
IT-ET Glut	Ntsr2	-181.528	-1.21441	0	0	0.589674	0.71007
IT-ET Glut	Mog	-188.838	-2.99246	0	0	0.139076	0.420343
IT-ET Glut	Clmn	-197.99	-1.28197	0	0	0.588629	0.723032
IT-ET Glut	Fabp7	-198.703	-1.55416	0	0	0.437515	0.635263
IT-ET Glut	Gfap	-198.724	-2.07471	0	0	0.383442	0.598819
IT-ET Glut	Aqp4	-224.704	-1.84832	0	0	0.432288	0.659051
IT-ET Glut	Eya4	-229.385	-2.03157	0	0	0.303128	0.589315
IT-ET Glut	Prox1	-236.987	-3.16881	0	0	0.136725	0.487631
IT-ET Glut	Sox2	-241.295	-1.57939	0	0	0.489569	0.7259
IT-ET Glut	Gjc3	-241.934	-2.76998	0	0	0.201488	0.54394
IT-ET Glut	Mal	-269.019	-2.63678	0	0	0.308798	0.651822
IT-ET Glut	Olig1	-277.093	-1.95067	0	0	0.517435	0.759758
IT-ET Glut	Mbp	-317.769	-1.46828	0	0	0.952662	0.962123
NP-CT-L6b Glut	Nxph3	303.957	4.01942	0	0	0.840267	0.19057
NP-CT-L6b Glut	Garnl3	289.974	2.32484	0	0	0.94887	0.605148
NP-CT-L6b Glut	Neurod6	284.166	2.75743	0	0	0.923569	0.310667
NP-CT-L6b Glut	Dkk3	281.932	2.28848	0	0	0.975415	0.641242
NP-CT-L6b Glut	Hs3st2	276.795	3.22009	0	0	0.802861	0.189811
NP-CT-L6b Glut	Slc17a7	273.297	2.33482	0	0	0.993658	0.627603
NP-CT-L6b Glut	Grik3	266.455	2.47643	0	0	0.860265	0.370243
NP-CT-L6b Glut	Arc	251.234	2.35231	0	0	0.93847	0.531404
NP-CT-L6b Glut	Tle4	250.326	2.00768	0	0	0.873785	0.546751
NP-CT-L6b Glut	Igsf21	238.252	2.21876	0	0	0.803611	0.34286
NP-CT-L6b Glut	Rprm	236.082	2.8609	0	0	0.768098	0.314715
NP-CT-L6b Glut	Satb2	232.648	2.31926	0	0	0.7994	0.264984
NP-CT-L6b Glut	Sdk2	219.501	2.25881	0	0	0.748917	0.317995
NP-CT-L6b Glut	Fezf2	214.813	2.6328	0	0	0.678232	0.177874
NP-CT-L6b Glut	Arhgap25	202.435	2.75864	0	0	0.625362	0.161847
NP-CT-L6b Glut	Igfbp4	196.389	2.07554	0	0	0.730794	0.339805
NP-CT-L6b Glut	Bcl11b	189.623	1.63547	0	0	0.803492	0.385039
NP-CT-L6b Glut	Gfra2	175.903	1.46545	0	0	0.807771	0.486162
NP-CT-L6b Glut	Gadd45a	173.571	2.28673	0	0	0.605227	0.247401
NP-CT-L6b Glut	Syt6	163.762	2.10372	0	0	0.584461	0.214109
NP-CT-L6b Glut	Col6a1	163.111	2.43241	0	0	0.545811	0.171842
NP-CT-L6b Glut	Foxp2	162.754	1.82426	0	0	0.64606	0.281218
NP-CT-L6b Glut	Htr1f	158.864	2.30412	0	0	0.524431	0.151573
NP-CT-L6b Glut	Myl4	157.072	2.5476	0	0	0.515054	0.160329
NP-CT-L6b Glut	Zfpm2	150.985	1.93101	0	0	0.545265	0.192873
NP-CT-L6b Glut	Gng12	147.226	0.97916	0	0	0.870427	0.667664
NP-CT-L6b Glut	Tmem132d	146.104	1.29938	0	0	0.73671	0.423483
NP-CT-L6b Glut	Celf2	142.026	0.733724	0	0	0.975432	0.884361
NP-CT-L6b Glut	Arpp21	141.895	1.02029	0	0	0.95037	0.705428
NP-CT-L6b Glut	Meis2	135.708	1.13803	0	0	0.815	0.546648
NP-CT-L6b Glut	Dpy19l1	135.479	0.883407	0	0	0.928257	0.773696
NP-CT-L6b Glut	Sema3e	134.185	1.67076	0	0	0.5275	0.208699
NP-CT-L6b Glut	Cplx3	129.246	3.26471	0	0	0.387373	0.0823646
NP-CT-L6b Glut	Rxfp1	126.339	2.81299	0	0	0.378389	0.0716129
NP-CT-L6b Glut	Ccn2	123.94	2.72533	0	0	0.404559	0.114586
NP-CT-L6b Glut	Neto2	121.4	1.03289	0	0	0.699356	0.454292
NP-CT-L6b Glut	Cwh43	119.218	2.67203	0	0	0.359259	0.0699427
NP-CT-L6b Glut	Rspo2	118.021	2.24299	0	0	0.389982	0.105699
NP-CT-L6b Glut	Fhod3	117.838	0.952056	0	0	0.744451	0.488683
NP-CT-L6b Glut	Sema5b	117.44	1.95082	0	0	0.420585	0.140222
NP-CT-L6b Glut	Rasl10a	116.676	1.42728	0	0	0.490367	0.207094
NP-CT-L6b Glut	Trbc2	115.571	3.84319	0	0	0.31026	0.027872
NP-CT-L6b Glut	Plcxd3	113.66	1.06004	0	0	0.645975	0.380485
NP-CT-L6b Glut	2010300C02Rik	111.495	0.853696	0	0	0.88052	0.59058
NP-CT-L6b Glut	Dystrophin_Exon30_44	110.32	1.0724	0	0	0.601511	0.366059
NP-CT-L6b Glut	Igfbp6	108.786	1.34925	0	0	0.490077	0.228797
NP-CT-L6b Glut	Rab3b	106.667	1.04983	0	0	0.57014	0.311418
NP-CT-L6b Glut	Gsg1l	105.944	1.21683	0	0	0.508286	0.254782
NP-CT-L6b Glut	Pcsk5	102.944	1.55117	0	0	0.426416	0.183235
NP-CT-L6b Glut	Cntnap4	99.2186	1.13812	0	0	0.533791	0.315878
NP-CT-L6b Glut	Sla	97.4998	2.41806	0	0	0.310328	0.0750307
NP-CT-L6b Glut	Sema3a	96.4718	1.10914	0	0	0.474955	0.235972
NP-CT-L6b Glut	Map2	95.1889	0.388869	0	0	0.998039	0.985114
NP-CT-L6b Glut	Ppp1r1b	93.3236	0.684284	0	0	0.693968	0.491917
NP-CT-L6b Glut	Dystrophin_Exon2_29	91.4989	0.939607	0	0	0.5401	0.334881
NP-CT-L6b Glut	Dystrophin_Exon45_49	87.3111	0.917265	0	0	0.517117	0.320132
NP-CT-L6b Glut	Rnf152	86.1625	0.887583	0	0	0.519487	0.309417
NP-CT-L6b Glut	Cdh9	85.2799	1.19902	0	0	0.400518	0.194314
NP-CT-L6b Glut	Galnt14	80.8384	1.0965	0	0	0.449142	0.269156
NP-CT-L6b Glut	Fos	79.3914	0.996695	0	0	0.448324	0.26327
NP-CT-L6b Glut	Dp427c	78.1548	0.912656	0	0	0.46406	0.283826
NP-CT-L6b Glut	Cabp7	74.1782	0.492831	0	0	0.620861	0.428796
NP-CT-L6b Glut	Emx1	71.8047	1.42193	0	0	0.295973	0.121593
NP-CT-L6b Glut	Dcx	68.0048	0.630338	0	0	0.524892	0.354954
NP-CT-L6b Glut	Nrn1	67.8738	0.618815	0	0	0.907355	0.715375
NP-CT-L6b Glut	Id2	63.5336	0.438325	0	0	0.833413	0.690992
NP-CT-L6b Glut	Mbp	60.0447	0.433279	0	0	0.992976	0.958556
NP-CT-L6b Glut	Prss35	59.7756	2.02024	0	0	0.20089	0.0545184
NP-CT-L6b Glut	Ptprd	59.305	0.380854	0	0	0.885651	0.77744
NP-CT-L6b Glut	Plekha2	47.4625	0.398451	0	0	0.425257	0.301217
NP-CT-L6b Glut	Dystrophin_Exon56_62	45.4744	0.676792	0	0	0.313312	0.202389
NP-CT-L6b Glut	Lypd6	44.5729	0.472708	0	0	0.395915	0.281383
NP-CT-L6b Glut	Cdh13	44.1745	0.428906	0	0	0.582518	0.47881
NP-CT-L6b Glut	Rbp4	43.7026	0.702384	0	0	0.250435	0.140657
NP-CT-L6b Glut	Dab1	43.1768	0.291029	0	0	0.616855	0.473299
NP-CT-L6b Glut	Dp427m	42.197	0.999651	0	0	0.210932	0.107479
NP-CT-L6b Glut	Dystrophin_Exon79	40.1585	0.310344	0	0	0.520186	0.412551
NP-CT-L6b Glut	Necab1	37.5019	0.112893	8.5857e-308	1.74654e-307	0.673475	0.50905
NP-CT-L6b Glut	Nwd2	36.9465	0.16982	8.29529e-299	1.66466e-298	0.436833	0.321387
NP-CT-L6b Glut	Dp427p	34.7252	1.05018	3.28697e-264	6.33916e-264	0.168889	0.0839764
NP-CT-L6b Glut	Cdh6	34.4628	0.4191	2.8948e-260	5.54682e-260	0.337436	0.248202
NP-CT-L6b Glut	Ndst3	32.3733	0.254942	6.52793e-230	1.21175e-229	0.442527	0.34723
NP-CT-L6b Glut	Lamp5	31.9703	0.149305	2.8194e-224	5.20101e-224	0.469567	0.362312
NP-CT-L6b Glut	Col19a1	31.5078	0.510882	6.79067e-218	1.23732e-217	0.236812	0.157009
NP-CT-L6b Glut	Tox	31.3039	0.286383	4.12568e-215	7.47151e-215	0.491083	0.408308
NP-CT-L6b Glut	Sorcs3	28.3904	0.264218	2.65533e-177	4.58507e-177	0.46198	0.384879
NP-CT-L6b Glut	Stard5	27.7315	0.605884	2.91697e-169	4.95052e-169	0.249258	0.184394
NP-CT-L6b Glut	Bdnf	24.7024	0.262814	1.00787e-134	1.59222e-134	0.350581	0.283333
NP-CT-L6b Glut	Hat1	24.5617	0.19403	3.24577e-133	5.1005e-133	0.489617	0.422245
NP-CT-L6b Glut	Deptor	23.9349	0.337078	1.326e-126	2.07275e-126	0.253538	0.191496
NP-CT-L6b Glut	Orai2	23.4712	0.179723	8.02873e-122	1.23551e-121	0.37266	0.306301
NP-CT-L6b Glut	Gm19410	21.9881	0.757497	3.74637e-107	5.48114e-107	0.145344	0.0920691
NP-CT-L6b Glut	Sox11	21.6486	0.124757	6.26926e-104	9.1273e-104	0.554847	0.479348
NP-CT-L6b Glut	Pdzd2	16.9693	0.00646095	1.38494e-64	1.86121e-64	0.479694	0.401439
NP-CT-L6b Glut	Adamtsl1	15.8906	0.109819	7.36581e-57	9.63721e-57	0.219218	0.172794
NP-CT-L6b Glut	Chrm2	14.544	0.0845709	6.37664e-48	8.27014e-48	0.378832	0.33213
NP-CT-L6b Glut	Grip1	12.1624	0.125494	4.93004e-34	6.07561e-34	0.243547	0.211013
NP-CT-L6b Glut	Cort	10.2644	0.497832	1.01974e-24	1.20662e-24	0.0672759	0.0418024
NP-CT-L6b Glut	Eya4	8.64088	-0.0285095	5.57829e-18	6.39672e-18	0.600078	0.542151
NP-CT-L6b Glut	Cntn6	8.5784	0.0958298	9.62025e-18	1.09893e-17	0.424114	0.397735
NP-CT-L6b Glut	Dp260	7.68695	1.07359	1.5068e-14	1.7016e-14	0.035053	0.0161416
NP-CT-L6b Glut	Mdga1	6.85522	0.0745938	7.12044e-12	7.92049e-12	0.30402	0.285234
NP-CT-L6b Glut	Dp71_Dp40_firstexon	6.07737	0.0415833	1.22169e-09	1.33398e-09	0.122805	0.106096
NP-CT-L6b Glut	Opn3	5.33509	-0.1423	9.54953e-08	1.03511e-07	0.183636	0.16405
NP-CT-L6b Glut	DystrophinExon50_51	5.16797	0.73305	2.36654e-07	2.55587e-07	0.0299212	0.0171955
NP-CT-L6b Glut	Dp427p2	5.05891	0.945253	4.21665e-07	4.53748e-07	0.0247042	0.012258
NP-CT-L6b Glut	DystrophinExon51_53	4.77578	0.655565	1.79009e-06	1.91934e-06	0.0314216	0.0196795
NP-CT-L6b Glut	Parm1	4.71486	-0.0612895	2.41881e-06	2.58413e-06	0.454001	0.419694
NP-CT-L6b Glut	Arhgef28	3.14125	-0.0393628	0.00168231	0.00178445	0.463839	0.437119
NP-CT-L6b Glut	Strip2	3.06726	-0.191989	0.00216031	0.00228332	0.319757	0.295477
NP-CT-L6b Glut	Cbln1	1.2749	-0.533069	0.202343	0.207944	0.144406	0.1346
NP-CT-L6b Glut	Dp116	1.01233	0.582301	0.311381	0.318897	0.00654687	0.0040542
NP-CT-L6b Glut	Pln	0.861763	-0.729032	0.388818	0.396835	0.0356668	0.0330116
NP-CT-L6b Glut	Tmem163	0.844128	-0.0812296	0.398598	0.405423	0.362976	0.348271
NP-CT-L6b Glut	DystrophinExon50_53	0.738327	0.633205	0.460315	0.4666	0.00484195	0.00302493
NP-CT-L6b Glut	Crh	0.671637	-0.184699	0.501815	0.506935	0.0452655	0.0433851
NP-CT-L6b Glut	Pvalb	0.645386	-0.243606	0.518677	0.522193	0.420244	0.391169
NP-CT-L6b Glut	Gjc3	0.194774	-0.212195	0.84557	0.848426	0.540679	0.488566
NP-CT-L6b Glut	Dp140	0.123527	0.189079	0.90169	0.90169	0.00126164	0.000957428
NP-CT-L6b Glut	Spag16	-1.37201	-0.615761	0.17006	0.175374	0.0550005	0.0575152
NP-CT-L6b Glut	Pcp2	-1.9506	-0.361276	0.051105	0.0528857	0.0271252	0.0318387
NP-CT-L6b Glut	Sst	-2.04536	-0.525168	0.0408195	0.0423895	0.068009	0.0718407
NP-CT-L6b Glut	Slc6a3	-2.27814	-2.23441	0.0227185	0.0236751	0.00252327	0.00812298
NP-CT-L6b Glut	Dp40	-2.48808	-0.29179	0.0128435	0.0134314	0.0978791	0.102218
NP-CT-L6b Glut	Vip	-2.82743	-0.350447	0.00469239	0.00492452	0.0908719	0.0970111
NP-CT-L6b Glut	Sema3d	-2.94989	-0.298692	0.00317887	0.00334796	0.0962253	0.10206
NP-CT-L6b Glut	Cd44	-4.22564	-0.49454	2.38263e-05	2.53635e-05	0.133989	0.139304
NP-CT-L6b Glut	Th	-5.65537	-1.43224	1.55507e-08	1.69178e-08	0.0165206	0.0302605
NP-CT-L6b Glut	Syt2	-6.64365	-0.298774	3.06008e-11	3.35366e-11	0.230061	0.237416
NP-CT-L6b Glut	Tmem212	-6.69813	-2.7529	2.111e-11	2.3221e-11	0.00804719	0.0244307
NP-CT-L6b Glut	Vwc2l	-6.7642	0.00966174	1.34048e-11	1.48001e-11	0.267944	0.289134
NP-CT-L6b Glut	Slc44a5	-6.80808	-0.424652	9.89113e-12	1.09614e-11	0.19436	0.201908
NP-CT-L6b Glut	Galntl6	-7.09831	-0.310938	1.26289e-12	1.41007e-12	0.22556	0.23396
NP-CT-L6b Glut	Chat	-7.21305	-2.36822	5.47119e-13	6.13187e-13	0.00862686	0.0262849
NP-CT-L6b Glut	Igfbpl1	-7.67974	-2.10008	1.59409e-14	1.79335e-14	0.0104511	0.029229
NP-CT-L6b Glut	Bmp4	-7.96728	-1.10697	1.622e-15	1.83868e-15	0.0225901	0.0420191
NP-CT-L6b Glut	Hapln1	-8.17354	-0.336907	2.9946e-16	3.40765e-16	0.239592	0.249682
NP-CT-L6b Glut	Eomes	-9.03394	-0.490093	1.65598e-19	1.9063e-19	0.0788864	0.100363
NP-CT-L6b Glut	Trp73	-9.32175	-2.42137	1.1444e-20	1.32251e-20	0.00857572	0.0314368
NP-CT-L6b Glut	Ccdc153	-9.50089	-2.4028	2.08111e-21	2.41442e-21	0.0146623	0.0378021
NP-CT-L6b Glut	Npnt	-9.68204	-0.530517	3.5948e-22	4.18689e-22	0.105415	0.126657
NP-CT-L6b Glut	Enpp6	-9.84497	-0.573734	7.20594e-23	8.42584e-23	0.0805913	0.103748
NP-CT-L6b Glut	Trem2	-9.95435	-0.469129	2.41388e-23	2.83368e-23	0.273093	0.283843
NP-CT-L6b Glut	Gpr17	-10.1564	-0.388219	3.10308e-24	3.6572e-24	0.103267	0.127539
NP-CT-L6b Glut	Ror1	-10.6045	-0.915044	2.84063e-26	3.37467e-26	0.043714	0.0692289
NP-CT-L6b Glut	Prph	-11.0528	-0.694559	2.12593e-28	2.53575e-28	0.0954922	0.120028
NP-CT-L6b Glut	Vcan	-11.123	-0.399223	9.69284e-29	1.1608e-28	0.128073	0.153819
NP-CT-L6b Glut	Siglech	-11.2578	-0.301536	2.11889e-29	2.54782e-29	0.228134	0.250335
NP-CT-L6b Glut	Gm2115	-11.6839	-0.633668	1.54069e-31	1.86011e-31	0.154175	0.176405
NP-CT-L6b Glut	Pthlh	-11.7357	-1.83286	8.36511e-32	1.01406e-31	0.0146964	0.0434681
NP-CT-L6b Glut	Zfp366	-11.7814	-0.824092	4.86939e-32	5.92708e-32	0.046135	0.0748522
NP-CT-L6b Glut	Nts	-11.8501	-0.68881	2.14921e-32	2.62681e-32	0.0649913	0.0937505
NP-CT-L6b Glut	Acta2	-12.118	-1.21439	8.48213e-34	1.04099e-33	0.0908207	0.117555
NP-CT-L6b Glut	Spi1	-12.1769	-0.588799	4.12597e-34	5.10589e-34	0.0970778	0.125238
NP-CT-L6b Glut	Chodl	-12.4681	-2.52992	1.115e-35	1.38558e-35	0.00941112	0.0399718
NP-CT-L6b Glut	Fmod	-12.9664	-2.00693	1.89708e-38	2.36736e-38	0.0342858	0.0650186
NP-CT-L6b Glut	Sox17	-13.268	-0.816888	3.54934e-40	4.44791e-40	0.053074	0.0853963
NP-CT-L6b Glut	Opalin	-13.3583	-0.47025	1.05897e-40	1.33269e-40	0.203567	0.228932
NP-CT-L6b Glut	Carmn	-13.445	-0.876208	3.29407e-41	4.16315e-41	0.0879224	0.118586
NP-CT-L6b Glut	Nostrin	-13.4487	-0.576987	3.13418e-41	3.978e-41	0.0905991	0.122705
NP-CT-L6b Glut	Mog	-13.6839	-0.413369	1.26758e-42	1.61576e-42	0.367767	0.378148
NP-CT-L6b Glut	Ttr	-13.7006	-0.255776	1.00663e-42	1.28865e-42	0.553193	0.558993
NP-CT-L6b Glut	Ano1	-14.2089	-1.67684	8.06529e-46	1.03697e-45	0.0220275	0.0567262
NP-CT-L6b Glut	Igfbp5	-14.3601	-0.156071	9.21411e-47	1.18982e-46	0.751202	0.724722
NP-CT-L6b Glut	Ikzf1	-15.1889	-0.753297	4.18773e-52	5.45507e-52	0.0793808	0.115524
NP-CT-L6b Glut	Pde11a	-16.1098	-1.49868	2.17559e-58	2.85908e-58	0.0308419	0.0700886
NP-CT-L6b Glut	Paqr5	-16.4016	-1.05947	1.86385e-60	2.46029e-60	0.0467146	0.0866556
NP-CT-L6b Glut	Emcn	-16.7675	-0.699942	4.21657e-63	5.59072e-63	0.0830463	0.123559
NP-CT-L6b Glut	Pglyrp1	-16.7881	-0.691596	2.9807e-63	3.96981e-63	0.0875132	0.127927
NP-CT-L6b Glut	Cd300c2	-16.8821	-0.757864	6.09279e-64	8.15116e-64	0.106472	0.145182
NP-CT-L6b Glut	Mecom	-17.2107	-0.907095	2.20699e-66	2.97943e-66	0.0619736	0.103674
NP-CT-L6b Glut	Fibcd1	-17.2375	-1.65266	1.3883e-66	1.88276e-66	0.0305861	0.07243
NP-CT-L6b Glut	Cyp1b1	-17.517	-2.53379	1.06227e-68	1.44722e-68	0.0165888	0.0592786
NP-CT-L6b Glut	Cpne8	-17.6454	-0.343659	1.10344e-69	1.51024e-69	0.389505	0.402083
NP-CT-L6b Glut	Sntb1	-18.2849	-1.06685	1.09127e-74	1.50049e-74	0.0531422	0.0976015
NP-CT-L6b Glut	Cd68	-18.3406	-0.546981	3.92247e-75	5.41848e-75	0.232465	0.268514
NP-CT-L6b Glut	Aldh1a2	-18.8094	-3.04469	6.32936e-79	8.78421e-79	0.0150373	0.0608488
NP-CT-L6b Glut	Tacr1	-19.0191	-1.98164	1.18547e-80	1.65298e-80	0.0233403	0.0697171
NP-CT-L6b Glut	Cspg4	-19.4944	-0.71822	1.22592e-84	1.71745e-84	0.096805	0.143694
NP-CT-L6b Glut	Syndig1	-19.599	-0.308359	1.57731e-85	2.2202e-85	0.328315	0.365019
NP-CT-L6b Glut	Hpcal1	-19.878	-0.314389	6.30673e-88	8.91952e-88	0.448273	0.461881
NP-CT-L6b Glut	Cd93	-20.5681	-0.934692	5.29602e-94	7.52592e-94	0.07771	0.126997
NP-CT-L6b Glut	Sox10	-20.5715	-0.543839	4.94578e-94	7.062e-94	0.198657	0.241857
NP-CT-L6b Glut	Cd53	-21.205	-0.719525	8.58094e-100	1.23118e-99	0.158011	0.204409
NP-CT-L6b Glut	Spp1	-21.2178	-1.1798	6.53531e-100	9.42226e-100	0.0908378	0.139576
NP-CT-L6b Glut	Kdr	-21.561	-0.648627	4.1775e-103	6.05227e-103	0.131875	0.182498
NP-CT-L6b Glut	Mal	-22.0739	-0.385721	5.63766e-108	8.28903e-108	0.604972	0.599225
NP-CT-L6b Glut	Ebf3	-22.3843	-2.17267	5.60195e-111	8.27751e-111	0.0265796	0.080966
NP-CT-L6b Glut	Rsph1	-22.4833	-0.775161	6.04217e-112	8.97262e-112	0.17339	0.221486
NP-CT-L6b Glut	Gli3	-22.5562	-0.595336	1.16653e-112	1.74101e-112	0.161455	0.212541
NP-CT-L6b Glut	Slfn5	-22.7856	-0.989719	6.36787e-115	9.55181e-115	0.0758005	0.130625
NP-CT-L6b Glut	Acvrl1	-22.7982	-0.761515	4.77321e-115	7.19616e-115	0.123572	0.176612
NP-CT-L6b Glut	Epha4	-23.1872	-0.275938	6.13716e-119	9.29967e-119	0.752839	0.704325
NP-CT-L6b Glut	Cobll1	-23.3957	-0.50317	4.73056e-121	7.205e-121	0.244757	0.292377
NP-CT-L6b Glut	Kctd8	-23.4015	-1.01426	4.12137e-121	6.30952e-121	0.0863027	0.141731
NP-CT-L6b Glut	Kcnmb2	-23.609	-0.763046	3.1119e-123	4.81372e-123	0.143025	0.195839
NP-CT-L6b Glut	Pou3f1	-23.6557	-0.745093	1.03029e-123	1.60208e-123	0.139667	0.193517
NP-CT-L6b Glut	Cd74	-24.7406	-1.65764	3.90929e-135	6.20887e-135	0.0513008	0.110704
NP-CT-L6b Glut	Prdm8	-25.1367	-0.778245	1.97592e-139	3.15509e-139	0.21366	0.258211
NP-CT-L6b Glut	Slc13a4	-25.2679	-1.43275	7.2e-141	1.15589e-140	0.0909912	0.148891
NP-CT-L6b Glut	Fgd5	-25.5136	-0.945986	1.39128e-143	2.24571e-143	0.0838647	0.145688
NP-CT-L6b Glut	Adamts2	-25.6275	-0.76751	7.53404e-145	1.22274e-144	0.1382	0.196836
NP-CT-L6b Glut	Cldn5	-25.6387	-0.78553	5.64958e-145	9.21937e-145	0.140621	0.200136
NP-CT-L6b Glut	Trpc4	-25.7985	-0.708873	9.22422e-147	1.51359e-146	0.220224	0.267809
NP-CT-L6b Glut	Slc1a6	-25.8703	-0.855876	1.43825e-147	2.37311e-147	0.117042	0.177324
NP-CT-L6b Glut	Gfap	-26.6976	-0.50495	5.02415e-157	8.33616e-157	0.566219	0.566005
NP-CT-L6b Glut	Col1a1	-27.0893	-2.18528	1.3173e-161	2.19796e-161	0.0396051	0.104816
NP-CT-L6b Glut	Dcn	-27.1024	-1.81362	9.21464e-162	1.54618e-161	0.0597061	0.123941
NP-CT-L6b Glut	Nrep	-27.1928	-0.237208	7.89648e-163	1.33253e-162	0.671804	0.666355
NP-CT-L6b Glut	Sncg	-28.0084	-2.34572	1.28392e-172	2.19151e-172	0.031916	0.0994266
NP-CT-L6b Glut	Laptm5	-28.0216	-0.577825	8.86029e-173	1.5211e-172	0.322996	0.373375
NP-CT-L6b Glut	Adgrl4	-28.4931	-0.734424	1.42702e-178	2.4785e-178	0.15929	0.225389
NP-CT-L6b Glut	Gjb2	-28.5551	-2.29179	2.42587e-179	4.23814e-179	0.0319671	0.101132
NP-CT-L6b Glut	Foxj1	-28.7515	-1.28563	8.66339e-182	1.5225e-181	0.102107	0.168367
NP-CT-L6b Glut	Pkib	-29.1123	-1.19213	2.50537e-186	4.42914e-186	0.0681624	0.139071
NP-CT-L6b Glut	Cntnap5b	-29.3093	-0.659246	7.89987e-189	1.40495e-188	0.176527	0.24362
NP-CT-L6b Glut	Pecam1	-30.8685	-0.825512	3.15979e-209	5.65335e-209	0.15455	0.225865
NP-CT-L6b Glut	Rspo1	-30.9763	-1.44767	1.12391e-210	2.02303e-210	0.0700038	0.143385
NP-CT-L6b Glut	Prr16	-31.6467	-0.679848	8.41634e-220	1.543e-219	0.188666	0.259763
NP-CT-L6b Glut	Pdgfra	-32.8776	-0.67851	4.60207e-237	8.59632e-237	0.210148	0.283706
NP-CT-L6b Glut	Shisa6	-32.9501	-0.934724	4.2163e-238	7.92559e-238	0.154022	0.226834
NP-CT-L6b Glut	Igf1	-33.6875	-1.32333	8.80221e-249	1.66513e-248	0.0975211	0.175792
NP-CT-L6b Glut	Npy2r	-33.778	-2.81063	4.15704e-250	7.91437e-250	0.0205272	0.102955
NP-CT-L6b Glut	Cpne4	-34.7788	-0.384769	5.0921e-265	9.88467e-265	0.529683	0.564689
NP-CT-L6b Glut	Angpt1	-34.8342	-1.00876	7.39663e-266	1.44526e-265	0.128926	0.209248
NP-CT-L6b Glut	Syt17	-34.9696	-0.813666	6.52881e-268	1.28414e-267	0.165155	0.244502
NP-CT-L6b Glut	Enpp2	-35.6387	-0.438681	3.52114e-278	6.97187e-278	0.565605	0.588986
NP-CT-L6b Glut	Penk	-36.1144	-0.990045	1.3466e-285	2.68415e-285	0.297507	0.352668
NP-CT-L6b Glut	Ly6a	-37.2805	-0.803104	3.40311e-304	6.87567e-304	0.229584	0.310869
NP-CT-L6b Glut	Igf2	-38.7489	-1.94104	0	0	0.0828588	0.1733
NP-CT-L6b Glut	Fn1	-39.0916	-0.888108	0	0	0.217922	0.302192
NP-CT-L6b Glut	Slit2	-39.4525	-0.748495	0	0	0.298547	0.365209
NP-CT-L6b Glut	Fign	-41.8543	-2.03882	0	0	0.0479933	0.149006
NP-CT-L6b Glut	Kcnh5	-44.8883	-0.667159	0	0	0.410424	0.472297
NP-CT-L6b Glut	Pdyn	-44.9936	-2.59869	0	0	0.0416681	0.149961
NP-CT-L6b Glut	Plch1	-47.3843	-1.38303	0	0	0.125686	0.23327
NP-CT-L6b Glut	Nrp2	-48.3826	-0.785812	0	0	0.225918	0.337833
NP-CT-L6b Glut	Pdzrn3	-49.3567	-1.15775	0	0	0.181761	0.285665
NP-CT-L6b Glut	Cbln4	-49.3572	-1.64699	0	0	0.103454	0.217638
NP-CT-L6b Glut	Cpne6	-49.5314	-0.583615	0	0	0.615082	0.614145
NP-CT-L6b Glut	Rims3	-49.593	-0.425248	0	0	0.78293	0.712606
NP-CT-L6b Glut	Inpp4b	-50.4454	-0.878033	0	0	0.221247	0.334206
NP-CT-L6b Glut	Fyn	-50.8991	-0.196185	0	0	0.887834	0.861368
NP-CT-L6b Glut	Arhgap6	-51.0594	-1.95693	0	0	0.0671395	0.189033
NP-CT-L6b Glut	Dpyd	-51.2215	-1.04938	0	0	0.183653	0.298305
NP-CT-L6b Glut	Neurod1	-53.3559	-1.38494	0	0	0.144099	0.263538
NP-CT-L6b Glut	Sipa1l3	-53.9569	-0.72323	0	0	0.395864	0.481245
NP-CT-L6b Glut	Ndst4	-54.3615	-3.34724	0	0	0.0204249	0.153316
NP-CT-L6b Glut	Olig1	-58.1129	-0.555053	0	0	0.694394	0.724727
NP-CT-L6b Glut	Cd24a	-58.3945	-1.53211	0	0	0.124408	0.261831
NP-CT-L6b Glut	Plcxd2	-58.9654	-0.664912	0	0	0.485542	0.563598
NP-CT-L6b Glut	Myo16	-62.2239	-1.1151	0	0	0.207727	0.343453
NP-CT-L6b Glut	Gad1	-62.4998	-1.05185	0	0	0.521891	0.564405
NP-CT-L6b Glut	Lhfpl3	-66.0861	-0.909415	0	0	0.362703	0.476977
NP-CT-L6b Glut	Cacna2d2	-67.2086	-1.23693	0	0	0.249395	0.37991
NP-CT-L6b Glut	Zfp536	-68.1222	-1.0008	0	0	0.279367	0.420759
NP-CT-L6b Glut	Mapk4	-69.067	-0.711774	0	0	0.522096	0.600629
NP-CT-L6b Glut	Rfx4	-71.5092	-1.21409	0	0	0.244996	0.395477
NP-CT-L6b Glut	Ntsr2	-72.3255	-0.715391	0	0	0.647901	0.69462
NP-CT-L6b Glut	Car4	-73.5901	-1.24731	0	0	0.256828	0.405167
NP-CT-L6b Glut	Bhlhe22	-74.4514	-1.46897	0	0	0.243206	0.386125
NP-CT-L6b Glut	Pip5k1b	-75.9299	-1.26864	0	0	0.258857	0.412999
NP-CT-L6b Glut	Slc39a12	-76.0123	-0.941733	0	0	0.451188	0.567723
NP-CT-L6b Glut	Gad2	-76.3346	-1.69685	0	0	0.272343	0.407986
NP-CT-L6b Glut	Gucy1a1	-77.135	-1.08023	0	0	0.362806	0.492486
NP-CT-L6b Glut	Acsbg1	-78.9242	-0.743704	0	0	0.643554	0.704175
NP-CT-L6b Glut	Btbd11	-79.2534	-1.62659	0	0	0.166212	0.341293
NP-CT-L6b Glut	Cdh4	-79.7362	-1.3644	0	0	0.243001	0.404488
NP-CT-L6b Glut	Cdh20	-81.7934	-0.993307	0	0	0.368108	0.520824
NP-CT-L6b Glut	Tmem255a	-84.1734	-1.79125	0	0	0.178675	0.361019
NP-CT-L6b Glut	Cux2	-88.8275	-1.0147	0	0	0.379769	0.548659
NP-CT-L6b Glut	Bhlhe40	-89.2778	-0.700802	0	0	0.654312	0.732228
NP-CT-L6b Glut	Nell1	-91.0521	-1.54275	0	0	0.235142	0.424238
NP-CT-L6b Glut	Sema6a	-94.2531	-1.03566	0	0	0.414874	0.580089
NP-CT-L6b Glut	Rorb	-95.3766	-1.06792	0	0	0.510963	0.625394
NP-CT-L6b Glut	Arhgap12	-95.4444	-1.10953	0	0	0.360947	0.538185
NP-CT-L6b Glut	Aqp4	-97.041	-1.17306	0	0	0.507314	0.632231
NP-CT-L6b Glut	Pde7b	-97.6064	-1.05304	0	0	0.480479	0.612498
NP-CT-L6b Glut	Tanc1	-100.606	-1.78405	0	0	0.200685	0.415872
NP-CT-L6b Glut	Unc13c	-102.278	-1.70351	0	0	0.244058	0.449774
NP-CT-L6b Glut	Clmn	-103.468	-0.999825	0	0	0.608569	0.708751
NP-CT-L6b Glut	Dner	-105.777	-0.729242	0	0	0.827258	0.852623
NP-CT-L6b Glut	Sox2	-106.446	-0.999847	0	0	0.565179	0.698118
NP-CT-L6b Glut	Rmst	-107.123	-1.31214	0	0	0.450251	0.604046
NP-CT-L6b Glut	Nr2f2	-109.235	-1.60777	0	0	0.290978	0.503809
NP-CT-L6b Glut	Necab2	-110.381	-1.865	0	0	0.2459	0.458736
NP-CT-L6b Glut	Wfs1	-112.943	-1.59226	0	0	0.333379	0.534183
NP-CT-L6b Glut	Prox1	-116.665	-2.09494	0	0	0.199816	0.449618
NP-CT-L6b Glut	Calb2	-117.395	-3.25631	0	0	0.108637	0.37419
NP-CT-L6b Glut	Slc17a6	-119.609	-2.0898	0	0	0.264228	0.497193
NP-CT-L6b Glut	Vat1l	-120.835	-2.0085	0	0	0.257459	0.495235
NP-CT-L6b Glut	Rasgrf2	-124.512	-1.73553	0	0	0.347257	0.554862
NP-CT-L6b Glut	Fabp7	-125.059	-1.47134	0	0	0.409571	0.618022
NP-CT-L6b Glut	Kctd12	-129.835	-1.10005	0	0	0.591844	0.748602
NP-CT-L6b Glut	Rora	-132.62	-1.23025	0	0	0.664984	0.766291
NP-CT-L6b Glut	Calb1	-148.194	-2.12655	0	0	0.307038	0.574318
NP-CT-L6b Glut	Thsd7a	-160.672	-2.9102	0	0	0.129949	0.494888
DG-IMN Glut	Prox1	253.033	4.00685	0	0	0.964555	0.419351
DG-IMN Glut	2010300C02Rik	249.025	3.25144	0	0	0.981426	0.598056
DG-IMN Glut	Epha4	242.956	2.99401	0	0	0.979801	0.699699
DG-IMN Glut	Bhlhe22	239.399	3.78119	0	0	0.942886	0.361474
DG-IMN Glut	Plekha2	231.785	4.0778	0	0	0.900437	0.292329
DG-IMN Glut	Cpne6	219.221	2.6663	0	0	0.947839	0.604869
DG-IMN Glut	Nrn1	218.692	2.43887	0	0	0.986805	0.719971
DG-IMN Glut	Pip5k1b	216.448	3.27977	0	0	0.890454	0.389854
DG-IMN Glut	Tanc1	206.632	3.03515	0	0	0.876562	0.38932
DG-IMN Glut	Rasl10a	206.438	3.89846	0	0	0.825717	0.207774
DG-IMN Glut	Bcl11b	205.425	2.8962	0	0	0.89115	0.397449
DG-IMN Glut	Prdm8	203.725	3.62071	0	0	0.832682	0.239311
DG-IMN Glut	Slc44a5	187.981	3.74295	0	0	0.763456	0.185719
DG-IMN Glut	Cabp7	183.422	2.57302	0	0	0.879581	0.42838
DG-IMN Glut	Celf2	183.391	1.32876	0	0	0.969973	0.887749
DG-IMN Glut	Thsd7a	182.536	2.43433	0	0	0.86062	0.461484
DG-IMN Glut	Calb1	166.937	2.08912	0	0	0.895407	0.548364
DG-IMN Glut	Sipa1l3	165.001	2.2095	0	0	0.802925	0.466824
DG-IMN Glut	Neurod1	164.57	2.93275	0	0	0.728244	0.242954
DG-IMN Glut	Pdzd2	163.726	2.40466	0	0	0.785861	0.395654
DG-IMN Glut	Bdnf	161.875	2.71505	0	0	0.749139	0.274572
DG-IMN Glut	Dab1	159.349	2.05015	0	0	0.808536	0.473036
DG-IMN Glut	Rasgrf2	155.253	1.92349	0	0	0.879503	0.532598
DG-IMN Glut	Trpc4	154.607	2.73093	0	0	0.712882	0.252336
DG-IMN Glut	Zfpm2	152.53	2.96356	0	0	0.672136	0.20184
DG-IMN Glut	Slc17a7	148.688	1.95926	0	0	0.97419	0.64115
DG-IMN Glut	Cdh9	144.448	2.88623	0	0	0.645126	0.194795
DG-IMN Glut	Cpne4	140.654	1.67968	0	0	0.854854	0.554349
DG-IMN Glut	Kctd12	136.759	1.3128	0	0	0.896839	0.734501
DG-IMN Glut	Nrp2	136.151	2.08893	0	0	0.717564	0.320103
DG-IMN Glut	Dpyd	133.145	2.28781	0	0	0.6649	0.280769
DG-IMN Glut	Pcsk5	129.113	2.69164	0	0	0.596796	0.187106
DG-IMN Glut	Pdyn	126.469	2.65373	0	0	0.576133	0.131162
DG-IMN Glut	Igfbp5	123.849	1.25244	0	0	0.870216	0.722333
DG-IMN Glut	Npnt	123.18	3.15276	0	0	0.53055	0.114008
DG-IMN Glut	Syndig1	112.63	1.78737	0	0	0.647525	0.354785
DG-IMN Glut	Gad1	112.573	1.33763	0	0	0.858414	0.55348
DG-IMN Glut	Shisa6	112.354	2.2143	0	0	0.57118	0.212577
DG-IMN Glut	Ndst4	108.924	2.56822	0	0	0.50919	0.134922
DG-IMN Glut	Orai2	105.708	1.94472	0	0	0.582982	0.302774
DG-IMN Glut	Arhgef28	98.9875	1.44983	0	0	0.657315	0.432655
DG-IMN Glut	Sox11	96.0844	1.34736	0	0	0.681655	0.478482
DG-IMN Glut	Arpp21	95.4568	1.01278	0	0	0.889525	0.71583
DG-IMN Glut	Cntnap5b	92.8104	1.96654	0	0	0.510119	0.231904
DG-IMN Glut	Nrep	91.6999	0.967611	0	0	0.799946	0.662964
DG-IMN Glut	Npy2r	89.8458	2.71394	0	0	0.405758	0.0892502
DG-IMN Glut	Rprm	86.5789	1.2958	0	0	0.609643	0.335252
DG-IMN Glut	Mapk4	74.4104	0.933414	0	0	0.700538	0.592848
DG-IMN Glut	Car4	73.4312	1.0264	0	0	0.626127	0.389566
DG-IMN Glut	Zfp536	70.1836	1.05556	0	0	0.593623	0.406945
DG-IMN Glut	Bhlhe40	69.7016	0.677965	0	0	0.792749	0.725587
DG-IMN Glut	Fyn	69.2046	0.460457	0	0	0.881554	0.862484
DG-IMN Glut	Gsg1l	63.4923	1.34222	0	0	0.454166	0.265301
DG-IMN Glut	Gfra2	60.6597	0.784819	0	0	0.659521	0.501733
DG-IMN Glut	Syt17	51.151	1.24226	0	0	0.388771	0.235428
DG-IMN Glut	Galnt14	49.9319	0.977575	0	0	0.431954	0.27603
DG-IMN Glut	Parm1	47.5829	0.665607	0	0	0.556011	0.418059
DG-IMN Glut	Tle4	47.2243	0.598189	0	0	0.631196	0.565154
DG-IMN Glut	Arhgap12	43.1016	0.613057	0	0	0.584955	0.525623
DG-IMN Glut	Pde7b	38.0725	0.426361	0	0	0.680803	0.602204
DG-IMN Glut	Stard5	31.5447	1.04675	2.11842e-218	3.17763e-218	0.280579	0.185822
DG-IMN Glut	Dp40	28.6105	1.37045	4.97814e-180	7.21223e-180	0.19661	0.0993018
DG-IMN Glut	Sema5b	26.1275	0.902659	1.77782e-150	2.45587e-150	0.241884	0.15518
DG-IMN Glut	Emx1	23.4064	1.14144	3.67945e-121	4.75129e-121	0.203885	0.130364
DG-IMN Glut	Igfbpl1	23.2937	2.73687	5.14112e-120	6.61001e-120	0.10943	0.025793
DG-IMN Glut	Ror1	18.3223	1.23455	5.49543e-75	6.60786e-75	0.13048	0.0658952
DG-IMN Glut	Grik3	17.2455	0.25668	1.21052e-66	1.44387e-66	0.449174	0.399149
DG-IMN Glut	Fibcd1	16.1282	1.01478	1.61791e-58	1.89929e-58	0.125489	0.0682887
DG-IMN Glut	Dp71_Dp40_firstexon	13.6735	0.871266	1.46112e-42	1.65631e-42	0.149596	0.10594
DG-IMN Glut	Inpp4b	10.2709	0.212578	9.53021e-25	1.0601e-24	0.351198	0.326558
DG-IMN Glut	Dystrophin_Exon79	2.45782	0.127469	0.0139783	0.0143652	0.39117	0.419984
DG-IMN Glut	Hat1	2.11852	0.180269	0.0341312	0.0347156	0.382928	0.427622
DG-IMN Glut	DystrophinExon51_53	0.500655	0.525893	0.616614	0.620794	0.0219402	0.0203618
DG-IMN Glut	Dp140	-0.0242379	0.361422	0.980663	0.980663	0.00088999	0.00097863
DG-IMN Glut	Dp116	-0.432457	-0.0654931	0.665409	0.667657	0.00266997	0.0042512
DG-IMN Glut	DystrophinExon50_53	-0.612244	-1.30164	0.540377	0.545891	0.00096738	0.00319787
DG-IMN Glut	Slc6a3	-1.48539	-1.79735	0.13744	0.139316	0.00251519	0.00792431
DG-IMN Glut	Dp427p2	-2.2257	-0.909454	0.0260344	0.0265712	0.00510777	0.0132483
DG-IMN Glut	DystrophinExon50_51	-2.27543	-0.364724	0.0228798	0.0234321	0.00982858	0.0182097
DG-IMN Glut	Dp260	-2.49578	-0.632513	0.0125681	0.0129608	0.00839686	0.0175591
DG-IMN Glut	Grip1	-3.41922	0.145727	0.000627998	0.000649879	0.187169	0.213746
DG-IMN Glut	Trp73	-3.75686	-0.93975	0.000172056	0.000178674	0.0166776	0.0303982
DG-IMN Glut	Rbp4	-4.86089	-0.154781	1.1686e-06	1.21781e-06	0.126495	0.148023
DG-IMN Glut	Col6a1	-5.02926	-0.192086	4.92387e-07	5.14926e-07	0.175908	0.195474
DG-IMN Glut	Cd24a	-5.47422	-0.0519745	4.39437e-08	4.61176e-08	0.220485	0.254262
DG-IMN Glut	Tmem212	-5.70867	-3.46838	1.13861e-08	1.19918e-08	0.0032117	0.023984
DG-IMN Glut	Chat	-5.94676	-3.02502	2.73504e-09	2.89077e-09	0.00414039	0.0257832
DG-IMN Glut	Pcp2	-6.70917	-1.74919	1.95732e-11	2.07616e-11	0.00770034	0.0322147
DG-IMN Glut	Cyp1b1	-7.01913	-1.04898	2.23254e-12	2.37658e-12	0.0318461	0.0573354
DG-IMN Glut	Pln	-8.04338	-3.41206	8.73975e-16	9.33707e-16	0.00472081	0.0339717
DG-IMN Glut	Th	-8.07289	-5.18403	6.86543e-16	7.36112e-16	0.000812599	0.030212
DG-IMN Glut	Cort	-8.18695	-1.45764	2.67931e-16	2.88317e-16	0.0142011	0.0441921
DG-IMN Glut	Nwd2	-8.21938	-0.313322	2.04551e-16	2.20915e-16	0.302248	0.329253
DG-IMN Glut	Dystrophin_Exon45_49	-8.42996	-0.00610833	3.45776e-17	3.74801e-17	0.277135	0.333843
DG-IMN Glut	Ccdc153	-8.63529	-3.15222	5.85803e-18	6.37302e-18	0.00580428	0.037228
DG-IMN Glut	Penk	-9.32735	-0.339016	1.08547e-20	1.18523e-20	0.315288	0.350211
DG-IMN Glut	Bmp4	-9.85316	-2.94158	6.64244e-23	7.27972e-23	0.00592037	0.0417953
DG-IMN Glut	Tmem255a	-9.92291	-0.290988	3.30966e-23	3.64063e-23	0.313392	0.350773
DG-IMN Glut	Chodl	-10.0965	-4.24674	5.72297e-24	6.31867e-24	0.00232171	0.0390846
DG-IMN Glut	Crh	-10.2362	-2.49531	1.3654e-24	1.51315e-24	0.00715861	0.0445179
DG-IMN Glut	Pthlh	-10.667	-3.24789	1.45226e-26	1.62151e-26	0.00386952	0.042749
DG-IMN Glut	Trbc2	-12.0059	-3.85268	3.30892e-33	3.70848e-33	0.00274736	0.0465055
DG-IMN Glut	Ano1	-13.2838	-3.03195	2.87378e-40	3.23301e-40	0.00754556	0.0558988
DG-IMN Glut	Aldh1a2	-13.6106	-3.25136	3.46287e-42	3.91054e-42	0.00998336	0.059363
DG-IMN Glut	Pde11a	-13.9313	-1.77102	4.08798e-44	4.65184e-44	0.018032	0.069053
DG-IMN Glut	Spag16	-14.1727	-3.38882	1.3526e-45	1.54509e-45	0.00719731	0.0587633
DG-IMN Glut	Dp427p	-14.8448	-0.985207	7.51909e-50	8.62227e-50	0.0352513	0.0907312
DG-IMN Glut	Vcan	-15.4575	-0.7626	6.71132e-54	7.72582e-54	0.0962737	0.153794
DG-IMN Glut	Fmod	-15.6002	-3.74368	7.26208e-55	8.39237e-55	0.00800991	0.0646621
DG-IMN Glut	Prss35	-15.7425	-2.85805	7.73828e-56	8.97761e-56	0.00766165	0.0651233
DG-IMN Glut	Acta2	-15.9318	-1.43079	3.81212e-57	4.44e-57	0.0589715	0.117496
DG-IMN Glut	Clmn	-15.9969	-0.25956	1.34301e-57	1.57037e-57	0.671323	0.703437
DG-IMN Glut	Tacr1	-16.2174	-2.87293	3.8025e-59	4.48152e-59	0.00932554	0.0684619
DG-IMN Glut	Pkib	-16.4816	-0.612979	4.97495e-61	5.88669e-61	0.0731726	0.136412
DG-IMN Glut	Mdga1	-16.5706	-0.362683	1.13718e-61	1.35097e-61	0.220872	0.288227
DG-IMN Glut	Dcx	-17.6288	-0.14236	1.48075e-69	1.77332e-69	0.278528	0.367883
DG-IMN Glut	Zfp366	-18.4475	-3.187	5.45858e-76	6.59024e-76	0.00766165	0.0749085
DG-IMN Glut	Sst	-18.7032	-3.63049	4.66386e-78	5.65374e-78	0.00526255	0.0734601
DG-IMN Glut	Dp427m	-19.1134	-1.0853	1.95429e-81	2.37879e-81	0.0442673	0.115816
DG-IMN Glut	Ebf3	-19.1668	-3.2561	7.00611e-82	8.56302e-82	0.00975119	0.0795051
DG-IMN Glut	Sncg	-19.7722	-2.1372	5.1708e-87	6.34598e-87	0.0253067	0.0972135
DG-IMN Glut	Prr16	-19.8284	-0.411581	1.69405e-87	2.08769e-87	0.175831	0.257596
DG-IMN Glut	Vip	-20.2432	-1.99034	4.07548e-91	5.04341e-91	0.0244941	0.0986501
DG-IMN Glut	Eomes	-20.3363	-1.39119	6.13933e-92	7.6292e-92	0.0259258	0.101081
DG-IMN Glut	Sox17	-20.6373	-3.10953	1.26841e-94	1.58285e-94	0.0102929	0.085445
DG-IMN Glut	Paqr5	-21.7389	-3.63771	8.7933e-105	1.10195e-104	0.00715861	0.0863436
DG-IMN Glut	Dcn	-21.8132	-2.01456	1.7406e-105	2.1905e-105	0.043416	0.122116
DG-IMN Glut	Sla	-21.9286	-2.81126	1.38596e-106	1.75161e-106	0.0116859	0.0917433
DG-IMN Glut	Rxfp1	-22.1997	-3.17767	3.46023e-109	4.39183e-109	0.0119568	0.092761
DG-IMN Glut	Col1a1	-22.7271	-2.80223	2.42e-114	3.08472e-114	0.0204698	0.103035
DG-IMN Glut	Cwh43	-22.8194	-3.46677	2.94503e-115	3.77015e-115	0.00681035	0.0900795
DG-IMN Glut	Cd74	-23.6672	-2.66122	7.85737e-124	1.01906e-123	0.0234493	0.109373
DG-IMN Glut	Emcn	-23.8955	-2.00128	3.41395e-126	4.44711e-126	0.0369926	0.123408
DG-IMN Glut	Mecom	-24.1142	-2.793	1.77236e-128	2.3189e-128	0.0156716	0.103488
DG-IMN Glut	Gjb2	-24.1556	-3.29046	6.52577e-129	8.5759e-129	0.0112603	0.0992541
DG-IMN Glut	Sntb1	-24.3412	-3.44046	7.18164e-131	9.47976e-131	0.00851294	0.0972709
DG-IMN Glut	Nts	-24.5266	-4.54129	7.68891e-133	1.01947e-132	0.00514646	0.0944032
DG-IMN Glut	Ikzf1	-24.5596	-2.20548	3.41324e-133	4.54589e-133	0.0261966	0.115728
DG-IMN Glut	Prph	-24.9379	-2.13533	2.88781e-137	3.86343e-137	0.0301049	0.120985
DG-IMN Glut	Slit2	-25.233	-0.554747	1.74259e-140	2.34185e-140	0.272762	0.363562
DG-IMN Glut	Enpp6	-25.3316	-3.40325	1.43453e-141	1.93662e-141	0.0128081	0.104822
DG-IMN Glut	Gadd45a	-25.4012	-0.605141	2.44535e-142	3.31629e-142	0.171961	0.272232
DG-IMN Glut	Gm19410	-25.7803	-4.44758	1.47388e-146	2.008e-146	0.00394691	0.0979172
DG-IMN Glut	Cd68	-25.8259	-0.891102	4.5433e-147	6.21825e-147	0.174322	0.26886
DG-IMN Glut	Sema3d	-25.9276	-3.41034	3.25334e-148	4.47334e-148	0.00978989	0.104271
DG-IMN Glut	Carmn	-26.2825	-2.49537	3.039e-152	4.21768e-152	0.0234106	0.119302
DG-IMN Glut	Cdh13	-26.4004	-0.500119	1.35617e-153	1.891e-153	0.40154	0.487557
DG-IMN Glut	Cplx3	-26.8295	-4.27598	1.46142e-158	2.04737e-158	0.00615254	0.103864
DG-IMN Glut	Igfbp6	-27.0966	-0.926634	1.07885e-161	1.51858e-161	0.151995	0.247536
DG-IMN Glut	Nostrin	-27.9057	-2.63663	2.27758e-171	3.22115e-171	0.0219402	0.123485
DG-IMN Glut	Spi1	-28.1102	-2.46283	7.35376e-174	1.04501e-173	0.0237975	0.126288
DG-IMN Glut	Gpr17	-28.1105	-2.40015	7.28334e-174	1.03998e-173	0.026274	0.128831
DG-IMN Glut	Rspo2	-28.2985	-2.47829	3.60545e-176	5.17304e-176	0.0227141	0.126071
DG-IMN Glut	Slc13a4	-28.5397	-1.99891	3.76792e-179	5.43239e-179	0.0437643	0.148155
DG-IMN Glut	Cd300c2	-29.318	-2.08311	6.10944e-189	8.89462e-189	0.0390435	0.145694
DG-IMN Glut	Pglyrp1	-29.4424	-2.78489	1.57508e-190	2.30443e-190	0.0212437	0.128346
DG-IMN Glut	Dystrophin_Exon56_62	-29.8022	-0.88287	3.6619e-195	5.38408e-195	0.0973958	0.212369
DG-IMN Glut	Cd93	-30.1365	-3.10758	1.61435e-199	2.38538e-199	0.0173741	0.126934
DG-IMN Glut	Sema3e	-30.9403	-1.12487	3.43226e-210	5.0969e-210	0.11922	0.231445
DG-IMN Glut	Slfn5	-31.2871	-3.10078	6.98544e-215	1.04255e-214	0.0164068	0.13034
DG-IMN Glut	Foxj1	-32.0191	-1.95451	5.90466e-225	8.90195e-225	0.0504198	0.167459
DG-IMN Glut	Rsph1	-32.3556	-1.15963	1.1579e-229	1.75457e-229	0.0992919	0.22185
DG-IMN Glut	Slc1a6	-32.5295	-1.49633	4.07583e-232	6.2078e-232	0.0557985	0.176896
DG-IMN Glut	Sdk2	-32.8342	-0.702298	1.9125e-236	2.9279e-236	0.22451	0.347972
DG-IMN Glut	Cd44	-33.153	-2.95502	5.1339e-241	7.90035e-241	0.021708	0.142256
DG-IMN Glut	Kdr	-33.2861	-1.84641	6.1351e-243	9.49023e-243	0.0626088	0.182638
DG-IMN Glut	Cspg4	-33.4046	-2.9615	1.17425e-244	1.82592e-244	0.0227141	0.144101
DG-IMN Glut	Ccn2	-34.0899	-3.77838	1.04182e-254	1.62854e-254	0.0117246	0.135876
DG-IMN Glut	Spp1	-34.1346	-3.72879	2.25952e-255	3.55068e-255	0.0161746	0.139933
DG-IMN Glut	Rspo1	-34.5141	-3.16644	4.93737e-261	7.79999e-261	0.0164455	0.142277
DG-IMN Glut	Gm2115	-34.6684	-1.8059	2.36024e-263	3.74862e-263	0.051039	0.1785
DG-IMN Glut	Fgd5	-34.8965	-3.05102	8.40168e-267	1.34156e-266	0.0180707	0.145333
DG-IMN Glut	Kctd8	-35.0956	-3.15996	7.85615e-270	1.26123e-269	0.0134659	0.1418
DG-IMN Glut	Col19a1	-35.4161	-2.12983	9.65764e-275	1.55887e-274	0.0353674	0.165479
DG-IMN Glut	Cbln1	-35.7532	-4.21125	5.89673e-280	9.57011e-280	0.00855164	0.138749
DG-IMN Glut	Myl4	-36.673	-1.98724	1.96849e-294	3.21232e-294	0.0517355	0.185891
DG-IMN Glut	Fign	-38.293	-4.36112	0	0	0.00700383	0.146565
DG-IMN Glut	Cd53	-38.9957	-1.93536	0	0	0.0635375	0.205404
DG-IMN Glut	Pou3f1	-39.1851	-2.04057	0	0	0.0510003	0.194085
DG-IMN Glut	Igf2	-40.1394	-3.50848	0	0	0.0265836	0.171662
DG-IMN Glut	Kcnmb2	-40.2026	-1.92324	0	0	0.0482529	0.196615
DG-IMN Glut	Hapln1	-40.4332	-1.3519	0	0	0.103858	0.253121
DG-IMN Glut	Arhgap6	-40.8531	-2.42601	0	0	0.0364122	0.185563
DG-IMN Glut	Plch1	-40.9764	-1.60491	0	0	0.0801378	0.230723
DG-IMN Glut	Sorcs3	-40.9838	-0.783542	0	0	0.240297	0.39382
DG-IMN Glut	Igf1	-41.1533	-2.84551	0	0	0.0246101	0.175051
DG-IMN Glut	Siglech	-41.2644	-1.45666	0	0	0.100762	0.25311
DG-IMN Glut	Gucy1a1	-42.6227	-0.808856	0	0	0.355764	0.488077
DG-IMN Glut	Dp427c	-42.6543	-1.05197	0	0	0.136323	0.299397
DG-IMN Glut	Acvrl1	-43.2127	-3.33756	0	0	0.0203924	0.177615
DG-IMN Glut	Angpt1	-43.2153	-2.04623	0	0	0.0499168	0.208605
DG-IMN Glut	Opn3	-43.489	-4.04023	0	0	0.0111055	0.169573
DG-IMN Glut	Cldn5	-44.0803	-2.78301	0	0	0.0416747	0.20079
DG-IMN Glut	Fezf2	-44.2816	-2.13819	0	0	0.0516194	0.213177
DG-IMN Glut	Adamtsl1	-44.5176	-3.42775	0	0	0.0178772	0.180076
DG-IMN Glut	Arhgap25	-45.9645	-3.03893	0	0	0.0278992	0.195026
DG-IMN Glut	Htr1f	-46.1908	-4.0799	0	0	0.0108347	0.179186
DG-IMN Glut	Deptor	-47.6086	-2.81206	0	0	0.0254227	0.200081
DG-IMN Glut	Gli3	-49.3427	-2.646	0	0	0.0337035	0.214301
DG-IMN Glut	Calb2	-49.5061	-1.5623	0	0	0.197539	0.362271
DG-IMN Glut	Pecam1	-50.5724	-2.79272	0	0	0.0436482	0.226435
DG-IMN Glut	Adgrl4	-50.6808	-2.83808	0	0	0.0431451	0.226291
DG-IMN Glut	Adamts2	-52.3302	-4.67251	0	0	0.00770034	0.198404
DG-IMN Glut	Trem2	-52.4451	-1.973	0	0	0.0989436	0.288333
DG-IMN Glut	Neurod6	-53.7097	-1.62073	0	0	0.173471	0.353422
DG-IMN Glut	Syt6	-54.2543	-2.72837	0	0	0.0455442	0.242341
DG-IMN Glut	Galntl6	-54.2919	-2.60589	0	0	0.0399334	0.238855
DG-IMN Glut	Dystrophin_Exon2_29	-54.5417	-1.27248	0	0	0.147661	0.353149
DG-IMN Glut	Hpcal1	-55.0935	-1.02297	0	0	0.267655	0.466451
DG-IMN Glut	Cbln4	-55.2977	-4.14399	0	0	0.0148977	0.21606
DG-IMN Glut	Sema3a	-55.6282	-2.43487	0	0	0.0537863	0.256243
DG-IMN Glut	Pvalb	-57.6331	-1.40307	0	0	0.190264	0.398636
DG-IMN Glut	Dystrophin_Exon30_44	-58.0009	-1.2752	0	0	0.171497	0.386453
DG-IMN Glut	Opalin	-58.0103	-4.0374	0	0	0.0234106	0.233071
DG-IMN Glut	Syt2	-58.0739	-3.06681	0	0	0.0307627	0.242731
DG-IMN Glut	Nxph3	-59.9041	-4.01509	0	0	0.0186511	0.236633
DG-IMN Glut	Sox10	-60.5009	-3.62983	0	0	0.0258097	0.245158
DG-IMN Glut	Hs3st2	-60.8563	-4.5497	0	0	0.0124599	0.233699
DG-IMN Glut	Ttr	-61.1773	-1.13927	0	0	0.351159	0.564439
DG-IMN Glut	Lypd6	-61.7497	-2.18069	0	0	0.0681809	0.29462
DG-IMN Glut	Pdgfra	-62.4473	-2.64781	0	0	0.0585071	0.285336
DG-IMN Glut	Ndst3	-62.5291	-1.67611	0	0	0.132802	0.35928
DG-IMN Glut	Pdzrn3	-63.6836	-2.69369	0	0	0.0557598	0.285499
DG-IMN Glut	Laptm5	-64.9143	-1.85531	0	0	0.143985	0.376594
DG-IMN Glut	Strip2	-65.1845	-2.4377	0	0	0.0665557	0.303423
DG-IMN Glut	Ly6a	-65.3054	-2.63937	0	0	0.0781643	0.312218
DG-IMN Glut	Necab2	-65.8511	-1.42653	0	0	0.230043	0.45162
DG-IMN Glut	Cobll1	-66.8631	-2.77002	0	0	0.0538637	0.296026
DG-IMN Glut	Lamp5	-67.176	-2.08291	0	0	0.147313	0.375137
DG-IMN Glut	Kcnh5	-67.4019	-1.37156	0	0	0.241884	0.474814
DG-IMN Glut	Fos	-67.5921	-2.98183	0	0	0.0336648	0.281444
DG-IMN Glut	Fn1	-68.2481	-3.0301	0	0	0.0589328	0.303647
DG-IMN Glut	Cdh6	-68.443	-4.66596	0	0	0.0111829	0.260499
DG-IMN Glut	Igfbp4	-72.093	-2.12264	0	0	0.113454	0.370964
DG-IMN Glut	Gad2	-72.7053	-2.09891	0	0	0.154587	0.406463
DG-IMN Glut	Rab3b	-74.1427	-2.63444	0	0	0.0645049	0.334753
DG-IMN Glut	Vwc2l	-74.4501	-3.83658	0	0	0.0243006	0.295198
DG-IMN Glut	Foxp2	-77.021	-3.8556	0	0	0.0337422	0.311307
DG-IMN Glut	Cntnap4	-77.2561	-2.79128	0	0	0.0546763	0.337022
DG-IMN Glut	Rnf152	-77.8277	-3.13183	0	0	0.0482916	0.330061
DG-IMN Glut	Ppp1r1b	-77.8552	-1.60328	0	0	0.246527	0.511611
DG-IMN Glut	Id2	-77.9354	-1.07044	0	0	0.492242	0.705596
DG-IMN Glut	Satb2	-79.0117	-4.60506	0	0	0.0205472	0.305756
DG-IMN Glut	Gfap	-80.7218	-1.77495	0	0	0.323801	0.572794
DG-IMN Glut	Myo16	-82.0338	-3.03075	0	0	0.0422165	0.343262
DG-IMN Glut	Btbd11	-84.9409	-3.76696	0	0	0.0296792	0.338894
DG-IMN Glut	Cdh4	-85.905	-2.41863	0	0	0.0905855	0.403016
DG-IMN Glut	Mog	-86.5703	-3.2933	0	0	0.0792865	0.38585
DG-IMN Glut	Dkk3	-87.2956	-1.445	0	0	0.469141	0.667275
DG-IMN Glut	Chrm2	-87.573	-3.96484	0	0	0.0247262	0.343695
DG-IMN Glut	Plcxd3	-88.6238	-2.67242	0	0	0.0886507	0.405507
DG-IMN Glut	Rfx4	-88.749	-2.78509	0	0	0.0733274	0.394935
DG-IMN Glut	Map2	-88.8507	-0.392279	0	0	0.98487	0.985942
DG-IMN Glut	Tmem163	-91.2399	-4.20365	0	0	0.0277058	0.358173
DG-IMN Glut	Wfs1	-92.0915	-1.90965	0	0	0.216654	0.530316
DG-IMN Glut	Cacna2d2	-94.1763	-3.66801	0	0	0.0397013	0.381141
DG-IMN Glut	Ptprd	-94.2832	-1.10964	0	0	0.575668	0.789956
DG-IMN Glut	Cntn6	-94.4287	-2.88874	0	0	0.0648532	0.408723
DG-IMN Glut	Igsf21	-94.8001	-3.65551	0	0	0.0355609	0.380713
DG-IMN Glut	Neto2	-96.4113	-2.18578	0	0	0.130867	0.478901
DG-IMN Glut	Nell1	-98.2927	-3.14008	0	0	0.0688388	0.422174
DG-IMN Glut	Cpne8	-98.3796	-3.28622	0	0	0.055605	0.410977
DG-IMN Glut	Tox	-100.986	-3.28183	0	0	0.058778	0.423342
DG-IMN Glut	Tmem132d	-107.17	-3.3167	0	0	0.0713539	0.453223
DG-IMN Glut	Eya4	-108.775	-2.25139	0	0	0.178578	0.556001
DG-IMN Glut	Gjc3	-109.217	-2.98605	0	0	0.120652	0.502168
DG-IMN Glut	Fabp7	-109.311	-1.97103	0	0	0.239291	0.615382
DG-IMN Glut	Necab1	-109.98	-2.64188	0	0	0.15509	0.529392
DG-IMN Glut	Arc	-110.52	-2.53163	0	0	0.206323	0.566346
DG-IMN Glut	Lhfpl3	-112.136	-3.129	0	0	0.0765004	0.480925
DG-IMN Glut	Cdh20	-116.176	-2.83619	0	0	0.112139	0.52256
DG-IMN Glut	Slc17a6	-118.368	-3.87974	0	0	0.0800604	0.494071
DG-IMN Glut	Unc13c	-118.899	-5.33802	0	0	0.0177224	0.448799
DG-IMN Glut	Garnl3	-119.053	-2.1282	0	0	0.255582	0.636753
DG-IMN Glut	Gng12	-119.786	-1.81909	0	0	0.303138	0.690737
DG-IMN Glut	Nr2f2	-124.332	-3.85966	0	0	0.0551794	0.502846
DG-IMN Glut	Fhod3	-126.684	-3.69838	0	0	0.0645436	0.516789
DG-IMN Glut	Vat1l	-127.605	-4.84923	0	0	0.0340518	0.493039
DG-IMN Glut	Slc39a12	-128.007	-3.02597	0	0	0.12189	0.572796
DG-IMN Glut	Sema6a	-129.431	-2.87707	0	0	0.130209	0.582184
DG-IMN Glut	Dpy19l1	-129.627	-1.75143	0	0	0.466664	0.7921
DG-IMN Glut	Rorb	-130.689	-2.62254	0	0	0.194521	0.630183
DG-IMN Glut	Mal	-131.79	-3.19826	0	0	0.166544	0.611695
DG-IMN Glut	Enpp2	-134.614	-3.05774	0	0	0.131835	0.600291
DG-IMN Glut	Rmst	-136.981	-3.13757	0	0	0.133847	0.607435
DG-IMN Glut	Plcxd2	-137.081	-3.58725	0	0	0.0890763	0.571917
DG-IMN Glut	Cux2	-137.36	-3.98121	0	0	0.0612158	0.551572
DG-IMN Glut	Rora	-138.56	-2.16152	0	0	0.381186	0.770632
DG-IMN Glut	Aqp4	-141.276	-3.07932	0	0	0.146964	0.637875
DG-IMN Glut	Sox2	-141.717	-2.46844	0	0	0.216964	0.703138
DG-IMN Glut	Meis2	-143.462	-4.19702	0	0	0.0740626	0.576909
DG-IMN Glut	Ntsr2	-148.442	-2.7517	0	0	0.20849	0.705254
DG-IMN Glut	Acsbg1	-148.886	-2.70162	0	0	0.220601	0.713855
DG-IMN Glut	Mbp	-155.796	-1.65607	0	0	0.913323	0.962007
DG-IMN Glut	Olig1	-159.313	-3.01986	0	0	0.214255	0.737082
DG-IMN Glut	Rims3	-181.544	-4.1942	0	0	0.130906	0.733345
DG-IMN Glut	Dner	-182.693	-2.80679	0	0	0.388268	0.864004
CTX-CGE GABA	Hapln1	231.727	2.40243	0	0	0.633154	0.208197
CTX-CGE GABA	Map2	229.489	0.71024	0	0	0.999485	0.984469
CTX-CGE GABA	Acsbg1	203.488	1.22604	0	0	0.920193	0.677051
CTX-CGE GABA	Ntsr2	193.634	1.1961	0	0	0.90474	0.669073
CTX-CGE GABA	Slc39a12	192.266	1.2957	0	0	0.837134	0.531098
CTX-CGE GABA	Bhlhe22	186.782	1.40851	0	0	0.707999	0.342115
CTX-CGE GABA	Arc	184.215	1.29189	0	0	0.878631	0.522282
CTX-CGE GABA	Sox2	179.179	1.06686	0	0	0.894807	0.668109
CTX-CGE GABA	2010300C02Rik	179.159	1.18724	0	0	0.902812	0.577177
CTX-CGE GABA	Aqp4	178.673	1.17916	0	0	0.863736	0.599066
CTX-CGE GABA	Dab1	168.629	1.08978	0	0	0.758356	0.452784
CTX-CGE GABA	Slc17a7	168.212	1.34377	0	0	0.967747	0.616433
CTX-CGE GABA	Gfap	164.839	1.22815	0	0	0.842073	0.53665
CTX-CGE GABA	Dkk3	158.978	1.00759	0	0	0.935548	0.632769
CTX-CGE GABA	Cabp7	158.483	1.78769	0	0	0.659351	0.417394
CTX-CGE GABA	Id2	149.909	0.898741	0	0	0.882256	0.680378
CTX-CGE GABA	Rorb	148.216	0.89258	0	0	0.86102	0.592507
CTX-CGE GABA	Bcl11b	146.546	1.02737	0	0	0.686391	0.381576
CTX-CGE GABA	Gli3	138.989	1.61062	0	0	0.45202	0.183573
CTX-CGE GABA	Orai2	136.77	1.32255	0	0	0.528968	0.287147
CTX-CGE GABA	Gng12	135.233	0.738195	0	0	0.863188	0.660719
CTX-CGE GABA	Lypd6	130.525	1.15831	0	0	0.519889	0.263836
CTX-CGE GABA	Rfx4	130.39	0.996056	0	0	0.610921	0.362273
CTX-CGE GABA	Ly6a	128.851	1.41463	0	0	0.522473	0.282802
CTX-CGE GABA	Adgrl4	126.188	1.54723	0	0	0.443357	0.197684
CTX-CGE GABA	Fezf2	120.917	1.19746	0	0	0.439052	0.184282
CTX-CGE GABA	Cldn5	120.227	1.65639	0	0	0.408737	0.173877
CTX-CGE GABA	Fn1	118.886	1.21971	0	0	0.50276	0.275096
CTX-CGE GABA	Gm2115	118.642	1.5907	0	0	0.38461	0.152735
CTX-CGE GABA	Kctd12	117.081	0.676281	0	0	0.877919	0.724132
CTX-CGE GABA	Pecam1	115.647	1.37797	0	0	0.425647	0.199738
CTX-CGE GABA	Meis2	113.021	0.663492	0	0	0.797411	0.53831
CTX-CGE GABA	Fabp7	111.973	0.721078	0	0	0.774423	0.587138
CTX-CGE GABA	Prdm8	108.426	0.975152	0	0	0.460989	0.233594
CTX-CGE GABA	Syt17	105.123	1.0652	0	0	0.430335	0.21931
CTX-CGE GABA	Laptm5	103.859	0.845456	0	0	0.558374	0.350251
CTX-CGE GABA	Arhgap12	100.195	0.636865	0	0	0.695262	0.509362
CTX-CGE GABA	Cpne6	98.7593	0.591935	0	0	0.814091	0.592938
CTX-CGE GABA	Kdr	98.4865	1.42419	0	0	0.353014	0.160898
CTX-CGE GABA	Siglech	98.352	1.15719	0	0	0.421737	0.230583
CTX-CGE GABA	Acvrl1	95.6754	1.34416	0	0	0.344964	0.155077
CTX-CGE GABA	Shisa6	95.5228	1.09774	0	0	0.393668	0.204109
CTX-CGE GABA	Ppp1r1b	94.7261	0.476492	0	0	0.694123	0.484213
CTX-CGE GABA	Sipa1l3	93.1161	0.655759	0	0	0.623089	0.46032
CTX-CGE GABA	Dystrophin_Exon79	91.3083	0.661572	0	0	0.575722	0.402548
CTX-CGE GABA	Igfbp5	90.2738	0.538496	0	0	0.842916	0.713958
CTX-CGE GABA	Nostrin	88.8437	1.61702	0	0	0.280687	0.103703
CTX-CGE GABA	Mapk4	87.6113	0.500075	0	0	0.75299	0.579053
CTX-CGE GABA	Emcn	87.5495	1.5548	0	0	0.279756	0.104173
CTX-CGE GABA	Car4	87.2899	0.712999	0	0	0.561638	0.378383
CTX-CGE GABA	Gad1	86.6282	0.472734	0	0	0.764511	0.540211
CTX-CGE GABA	Pglyrp1	84.7884	1.53636	0	0	0.27807	0.109192
CTX-CGE GABA	Wfs1	80.6882	0.454518	0	0	0.675209	0.505457
CTX-CGE GABA	Cd93	80.2872	1.39241	0	0	0.270327	0.10838
CTX-CGE GABA	Pdzrn3	79.679	0.553249	0	0	0.45145	0.260927
CTX-CGE GABA	Mdga1	76.8419	0.567751	0	0	0.439677	0.270087
CTX-CGE GABA	Zfp536	76.3816	0.502141	0	0	0.571034	0.395109
CTX-CGE GABA	Clmn	75.6246	0.409376	0	0	0.842544	0.687671
CTX-CGE GABA	Arpp21	75.1649	0.474731	0	0	0.88288	0.703289
CTX-CGE GABA	Igfbp4	74.3507	0.472252	0	0	0.521729	0.347171
CTX-CGE GABA	Sox11	72.7476	0.464315	0	0	0.621161	0.469421
CTX-CGE GABA	Igf2	70.6732	0.785982	0	0	0.301485	0.153482
CTX-CGE GABA	Fgd5	67.8204	1.10143	0	0	0.264807	0.128791
CTX-CGE GABA	Sox17	66.5494	1.51506	0	0	0.205272	0.0704343
CTX-CGE GABA	Slfn5	63.6122	1.04364	0	0	0.244929	0.114718
CTX-CGE GABA	Neurod6	63.0152	0.336292	0	0	0.500153	0.332393
CTX-CGE GABA	Mecom	62.0117	1.22261	0	0	0.215206	0.0889587
CTX-CGE GABA	Gad2	61.25	0.266209	0	0	0.551474	0.383452
CTX-CGE GABA	Lamp5	61.1424	0.307475	0	0	0.512704	0.353642
CTX-CGE GABA	Pdgfra	60.4789	0.595665	0	0	0.39289	0.267064
CTX-CGE GABA	Trem2	60.2787	0.490635	0	0	0.398377	0.270924
CTX-CGE GABA	Cobll1	59.5937	0.545523	0	0	0.402791	0.277376
CTX-CGE GABA	Nr2f2	58.992	0.402074	0	0	0.609268	0.478045
CTX-CGE GABA	Cd53	58.6907	0.655797	0	0	0.311977	0.189795
CTX-CGE GABA	Zfp366	58.4527	1.51732	0	0	0.179864	0.061718
CTX-CGE GABA	Vcan	58.1636	0.784807	0	0	0.26081	0.140678
CTX-CGE GABA	Vip	56.0806	1.51609	0	0	0.197212	0.0859317
CTX-CGE GABA	Pip5k1b	54.7294	0.315388	0	0	0.515782	0.391531
CTX-CGE GABA	Cux2	53.6191	0.330221	0	0	0.656492	0.525645
CTX-CGE GABA	Cdh9	52.6795	0.543394	0	0	0.308374	0.196272
CTX-CGE GABA	Pou3f1	51.8919	0.86444	0	0	0.279406	0.1807
CTX-CGE GABA	Cspg4	50.77	0.849232	0	0	0.234492	0.13083
CTX-CGE GABA	Paqr5	49.372	1.10298	0	0	0.175538	0.0744703
CTX-CGE GABA	Tle4	48.4924	0.236809	0	0	0.676348	0.555313
CTX-CGE GABA	Cplx3	47.707	0.924807	0	0	0.188428	0.0919251
CTX-CGE GABA	Cd68	46.3895	0.387748	0	0	0.354284	0.256926
CTX-CGE GABA	Cdh4	45.765	0.219735	0	0	0.504644	0.382797
CTX-CGE GABA	Pdzd2	45.6289	0.280587	0	0	0.504052	0.395871
CTX-CGE GABA	Dp40	45.1448	0.889907	0	0	0.185208	0.0930925
CTX-CGE GABA	Celf2	44.0534	0.30446	0	0	0.974504	0.880995
CTX-CGE GABA	Ttr	43.2573	0.220471	0	0	0.653656	0.548526
CTX-CGE GABA	Gucy1a1	42.0589	0.165618	0	0	0.607022	0.471439
CTX-CGE GABA	Eomes	41.1488	0.844761	0	0	0.174913	0.0909639
CTX-CGE GABA	Rab3b	40.8957	0.192976	0	0	0.421135	0.317426
CTX-CGE GABA	Fibcd1	40.8266	1.26144	0	0	0.143843	0.0619731
CTX-CGE GABA	Cdh20	40.5647	0.203733	0	0	0.612334	0.500652
CTX-CGE GABA	Gjb2	39.8774	0.638132	0	0	0.172143	0.0888503
CTX-CGE GABA	Dp71_Dp40_firstexon	39.5954	0.773947	0	0	0.180105	0.0993644
CTX-CGE GABA	Rmst	39.4553	0.143882	0	0	0.71629	0.581594
CTX-CGE GABA	Spi1	38.6218	0.655091	0	0	0.195646	0.115823
CTX-CGE GABA	Cd300c2	38.1808	0.534476	0	0	0.215074	0.135101
CTX-CGE GABA	Myo16	37.321	0.2233	7.50132e-305	1.55797e-304	0.419295	0.326109
CTX-CGE GABA	Col1a1	36.7792	0.542083	3.9746e-296	8.19762e-296	0.169963	0.0934293
CTX-CGE GABA	Ikzf1	35.962	0.699524	3.28081e-283	6.58378e-283	0.179853	0.106211
CTX-CGE GABA	Ndst4	35.8246	0.405493	4.57338e-281	9.11607e-281	0.215786	0.137589
CTX-CGE GABA	Dcn	35.4401	0.494325	4.12374e-275	8.165e-275	0.186687	0.112876
CTX-CGE GABA	Angpt1	35.2513	0.325899	3.27281e-272	6.43724e-272	0.274894	0.196775
CTX-CGE GABA	Carmn	34.5351	0.712522	2.38511e-261	4.62992e-261	0.179667	0.109993
CTX-CGE GABA	Necab2	33.9954	0.112456	2.60449e-253	4.95855e-253	0.546349	0.43487
CTX-CGE GABA	Arhgef28	33.9772	0.171609	4.83513e-253	9.14671e-253	0.523941	0.429708
CTX-CGE GABA	Nrp2	31.5599	0.0934995	1.31289e-218	2.45238e-218	0.411782	0.322317
CTX-CGE GABA	Cpne4	30.8273	0.152831	1.12749e-208	2.09291e-208	0.661892	0.551956
CTX-CGE GABA	Prph	29.1437	0.253191	1.00267e-186	1.83823e-186	0.176655	0.112326
CTX-CGE GABA	Cpne8	28.2321	0.0741652	2.36406e-175	4.30751e-175	0.488719	0.392006
CTX-CGE GABA	Igsf21	28.0522	0.0852242	3.75874e-173	6.80699e-173	0.450256	0.362922
CTX-CGE GABA	Zfpm2	27.7983	0.158979	4.55354e-170	8.19637e-170	0.275014	0.208216
CTX-CGE GABA	Col19a1	27.5241	0.401805	9.03503e-167	1.61651e-166	0.214067	0.156393
CTX-CGE GABA	Arhgap6	25.8598	0.143259	1.88891e-147	3.24282e-147	0.236671	0.175635
CTX-CGE GABA	Pde11a	24.9083	0.881132	6.05376e-137	1.03331e-136	0.112991	0.0628423
CTX-CGE GABA	Satb2	24.8262	0.00315409	4.67457e-136	7.93341e-136	0.374403	0.289865
CTX-CGE GABA	Gpr17	24.3876	0.432096	2.31278e-131	3.90282e-131	0.171496	0.121204
CTX-CGE GABA	Hpcal1	24.0433	0.100908	9.80705e-128	1.63635e-127	0.524138	0.454328
CTX-CGE GABA	Penk	24.0111	-0.124919	2.12911e-127	3.53265e-127	0.423314	0.341382
CTX-CGE GABA	Ano1	23.8399	0.882712	1.28918e-125	2.1154e-125	0.0983156	0.0499304
CTX-CGE GABA	Rasgrf2	23.7435	0.0289401	1.28111e-124	2.07917e-124	0.662198	0.529256
CTX-CGE GABA	Ccn2	22.8373	0.164035	1.95638e-115	3.10719e-115	0.176972	0.127766
CTX-CGE GABA	Ror1	22.1193	0.519912	2.05959e-108	3.23649e-108	0.109289	0.0632233
CTX-CGE GABA	Aldh1a2	21.9663	0.567417	6.05563e-107	9.46591e-107	0.0988741	0.0536728
CTX-CGE GABA	Dner	21.7103	0.20532	1.64064e-104	2.55116e-104	0.944507	0.841115
CTX-CGE GABA	Plekha2	21.3458	-0.0418238	4.26838e-101	6.60265e-101	0.366857	0.302711
CTX-CGE GABA	Pkib	20.824	0.292763	2.6208e-96	4.01226e-96	0.174026	0.130506
CTX-CGE GABA	Kcnmb2	20.5787	0.168424	4.26076e-94	6.48946e-94	0.234558	0.188111
CTX-CGE GABA	Sla	18.6847	0.35133	6.59694e-78	9.84568e-78	0.12506	0.0857884
CTX-CGE GABA	Bhlhe40	18.1738	0.108392	8.31653e-74	1.22886e-73	0.828985	0.716609
CTX-CGE GABA	Grip1	18.0945	0.16124	3.52274e-73	5.15395e-73	0.248631	0.209235
CTX-CGE GABA	Rprm	17.9581	-0.0974982	4.14913e-72	6.04065e-72	0.400184	0.336607
CTX-CGE GABA	Cyp1b1	17.7772	0.404353	1.06215e-70	1.53882e-70	0.0899812	0.0530949
CTX-CGE GABA	Cort	16.9442	0.747428	2.12362e-64	3.04693e-64	0.0743308	0.0400827
CTX-CGE GABA	Acta2	16.8155	0.197619	1.87768e-63	2.6811e-63	0.147588	0.112533
CTX-CGE GABA	Rasl10a	16.6111	-0.0896203	5.79012e-62	8.22807e-62	0.267885	0.219985
CTX-CGE GABA	Fmod	16.1018	0.347047	2.47888e-58	3.50584e-58	0.0932558	0.0599144
CTX-CGE GABA	Slc13a4	15.9748	0.0663811	1.91404e-57	2.69417e-57	0.177443	0.141896
CTX-CGE GABA	Hs3st2	15.9071	-0.0704595	5.65986e-57	7.89192e-57	0.271882	0.222975
CTX-CGE GABA	Igf1	15.121	0.156308	1.17715e-51	1.62611e-51	0.200738	0.167789
CTX-CGE GABA	Nwd2	13.968	-0.137741	2.44265e-44	3.34317e-44	0.376495	0.323414
CTX-CGE GABA	Crh	13.6052	0.839492	3.73121e-42	5.08335e-42	0.0681539	0.0408785
CTX-CGE GABA	Tanc1	13.404	-0.0999654	5.72841e-41	7.73335e-41	0.466651	0.395764
CTX-CGE GABA	Npy2r	13.3706	0.0984926	8.97873e-41	1.20664e-40	0.124775	0.095001
CTX-CGE GABA	Sst	13.1091	0.252092	2.92168e-39	3.90873e-39	0.0962457	0.0689826
CTX-CGE GABA	Dystrophin_Exon56_62	13.0498	0.0488882	6.37187e-39	8.44842e-39	0.237361	0.206249
CTX-CGE GABA	Cd44	13.0164	-0.0360237	9.86626e-39	1.29658e-38	0.167368	0.135955
CTX-CGE GABA	Rora	12.3094	-0.0843992	8.05898e-35	1.05441e-34	0.872476	0.748071
CTX-CGE GABA	Emx1	12.2341	0.116621	2.04324e-34	2.6616e-34	0.157117	0.129731
CTX-CGE GABA	Sema5b	12.2217	0.0525366	2.38025e-34	3.08704e-34	0.183686	0.154758
CTX-CGE GABA	Dystrophin_Exon2_29	11.3342	-0.0351692	8.88462e-30	1.12766e-29	0.387326	0.343326
CTX-CGE GABA	Stard5	11.1016	-0.0102103	1.23249e-28	1.55106e-28	0.214746	0.185598
CTX-CGE GABA	Arhgap25	11.0823	-0.166879	1.52825e-28	1.91515e-28	0.220715	0.18726
CTX-CGE GABA	Bmp4	10.9053	0.269118	1.08728e-27	1.35682e-27	0.0612433	0.0386461
CTX-CGE GABA	Slc44a5	10.6284	-0.0172301	2.19914e-26	2.73282e-26	0.22665	0.19876
CTX-CGE GABA	Rspo2	10.1367	0.0472706	3.79699e-24	4.67928e-24	0.144095	0.121042
CTX-CGE GABA	Gsg1l	9.69264	-0.041958	3.24039e-22	3.97685e-22	0.29947	0.267353
CTX-CGE GABA	Pthlh	7.31477	0.364314	2.57816e-13	3.11266e-13	0.0551211	0.0402622
CTX-CGE GABA	Sema3d	7.10497	-0.0110564	1.20348e-12	1.4471e-12	0.116266	0.10015
CTX-CGE GABA	Calb1	6.89886	-0.0827703	5.24217e-12	6.27792e-12	0.63449	0.549651
CTX-CGE GABA	Pcp2	6.33683	0.296856	2.34534e-10	2.79745e-10	0.0432602	0.0303015
CTX-CGE GABA	Fyn	6.30977	0.10246	2.79454e-10	3.31992e-10	0.934781	0.855367
CTX-CGE GABA	Ndst3	5.42943	-0.131149	5.65347e-08	6.61055e-08	0.388564	0.349345
CTX-CGE GABA	Sntb1	5.42824	-0.123627	5.69125e-08	6.62863e-08	0.106683	0.093597
CTX-CGE GABA	Spp1	4.74787	-0.256247	2.05571e-06	2.38495e-06	0.149144	0.135227
CTX-CGE GABA	Tox	3.99178	-0.112432	6.55781e-05	7.51996e-05	0.447431	0.409802
CTX-CGE GABA	Trp73	3.85365	0.101133	0.000116369	0.000132419	0.0372585	0.0292552
CTX-CGE GABA	Galntl6	3.35404	-0.125941	0.000796402	0.000892571	0.247174	0.23198
CTX-CGE GABA	Cd74	2.78033	-0.322207	0.00543029	0.00601789	0.114623	0.106227
CTX-CGE GABA	Igfbp6	2.46906	-0.256312	0.013547	0.0147921	0.266012	0.242694
CTX-CGE GABA	Neto2	2.31816	-0.0912331	0.0204405	0.0221563	0.511313	0.464973
CTX-CGE GABA	Prss35	1.57825	-0.136139	0.114508	0.121461	0.0670587	0.0631872
CTX-CGE GABA	Gm19410	1.28201	-0.11905	0.199838	0.210468	0.0986113	0.0950138
CTX-CGE GABA	DystrophinExon50_53	0.986042	0.680463	0.324112	0.338949	0.00492837	0.00294661
CTX-CGE GABA	Pln	0.767081	-0.290418	0.443033	0.461687	0.0347834	0.0330046
CTX-CGE GABA	Igfbpl1	0.72858	-0.0308018	0.466259	0.484192	0.0295045	0.0279165
CTX-CGE GABA	Nrn1	0.191504	0.0613906	0.848131	0.862654	0.916021	0.707149
CTX-CGE GABA	Rsph1	0.0887048	-0.342967	0.929317	0.938799	0.227757	0.217532
CTX-CGE GABA	Dp140	0.0834956	0.0235213	0.933457	0.939786	0.00112805	0.000960065
CTX-CGE GABA	Bdnf	0.0330408	-0.273529	0.973642	0.973642	0.306446	0.28547
CTX-CGE GABA	Unc13c	-0.035683	-0.107913	0.971535	0.973642	0.461372	0.434482
CTX-CGE GABA	Myl4	-0.161314	-0.234155	0.871846	0.883749	0.186665	0.181769
CTX-CGE GABA	Npnt	-0.452165	-0.239045	0.65115	0.664576	0.127163	0.125151
CTX-CGE GABA	Ebf3	-0.452808	-0.500226	0.650687	0.664576	0.0786569	0.077495
CTX-CGE GABA	Rbp4	-0.54035	-0.225233	0.588956	0.605259	0.148618	0.147312
CTX-CGE GABA	Slc6a3	-0.553828	-0.833856	0.579697	0.597812	0.0067902	0.00788209
CTX-CGE GABA	Dp116	-0.635129	-0.641815	0.525344	0.543649	0.00305559	0.00433078
CTX-CGE GABA	DystrophinExon50_51	-1.18451	-0.360867	0.236213	0.247899	0.0158584	0.0182075
CTX-CGE GABA	Ccdc153	-1.44964	-1.01529	0.14716	0.155539	0.0342139	0.0366025
CTX-CGE GABA	Tmem212	-1.88242	-1.25681	0.0597786	0.0636353	0.0202173	0.0237593
CTX-CGE GABA	Necab1	-1.88275	-0.207993	0.0597343	0.0636353	0.576083	0.513155
CTX-CGE GABA	Chat	-1.98585	-0.791741	0.0470498	0.0504469	0.0217506	0.0255606
CTX-CGE GABA	Sema3e	-2.1482	-0.283255	0.0316977	0.0341094	0.235664	0.227617
CTX-CGE GABA	Garnl3	-2.29148	-0.0900372	0.0219355	0.0236903	0.696292	0.618941
CTX-CGE GABA	Dp260	-2.36465	-0.597684	0.0180469	0.0196335	0.0130328	0.0177647
CTX-CGE GABA	Dp427p2	-2.5689	-0.832864	0.0102021	0.0111809	0.00836728	0.0135225
CTX-CGE GABA	Fos	-2.74183	-0.19666	0.00610989	0.00672088	0.280359	0.274099
CTX-CGE GABA	Olig1	-2.76439	-0.0846629	0.0057029	0.00629651	0.807892	0.713806
CTX-CGE GABA	DystrophinExon51_53	-2.88982	-0.628701	0.00385465	0.00428775	0.0151903	0.0209595
CTX-CGE GABA	Prr16	-3.32242	-0.201322	0.000892405	0.000996407	0.258838	0.255002
CTX-CGE GABA	Pvalb	-3.40416	-0.304703	0.000663674	0.000746633	0.415199	0.3906
CTX-CGE GABA	Dpyd	-3.52962	-0.27149	0.000416164	0.000469964	0.304683	0.289792
CTX-CGE GABA	Neurod1	-3.55665	-0.259337	0.000375617	0.000425795	0.261434	0.2556
CTX-CGE GABA	Deptor	-3.95374	-0.239265	7.69385e-05	8.78874e-05	0.193236	0.19555
CTX-CGE GABA	Dystrophin_Exon45_49	-4.12599	-0.188176	3.69138e-05	4.24938e-05	0.341427	0.331329
CTX-CGE GABA	Rxfp1	-4.12792	-0.432682	3.66057e-05	4.23031e-05	0.0844395	0.0912132
CTX-CGE GABA	Nts	-5.46234	-0.454951	4.69898e-08	5.51619e-08	0.0833552	0.092891
CTX-CGE GABA	Spag16	-5.73427	-1.10339	9.79344e-09	1.15423e-08	0.0481009	0.0583449
CTX-CGE GABA	Parm1	-6.13393	-0.171189	8.57316e-10	1.01443e-09	0.437859	0.420107
CTX-CGE GABA	Th	-7.82595	-1.61785	5.03832e-15	6.10768e-15	0.0153656	0.0309062
CTX-CGE GABA	Trpc4	-8.55878	-0.321762	1.14063e-17	1.38839e-17	0.26197	0.265178
CTX-CGE GABA	Rspo1	-8.72038	-0.415404	2.77258e-18	3.38871e-18	0.125772	0.140244
CTX-CGE GABA	Pcsk5	-10.1871	-0.441905	2.26438e-24	2.80216e-24	0.188078	0.199338
CTX-CGE GABA	Inpp4b	-11.2663	-0.279325	1.92539e-29	2.43336e-29	0.326543	0.327302
CTX-CGE GABA	Tacr1	-11.5518	-0.977655	7.23268e-31	9.21934e-31	0.0466662	0.069
CTX-CGE GABA	Chodl	-11.6694	-1.71249	1.82672e-31	2.33852e-31	0.017096	0.0403169
CTX-CGE GABA	Trbc2	-12.1363	-1.08871	6.78587e-34	8.72469e-34	0.0232729	0.0476595
CTX-CGE GABA	Col6a1	-12.1594	-0.732367	5.11212e-34	6.60131e-34	0.185789	0.195915
CTX-CGE GABA	Sema6a	-13.0182	-0.201695	9.64766e-39	1.27349e-38	0.618982	0.564661
CTX-CGE GABA	Dp427p	-13.0773	-0.634416	4.44154e-39	5.91541e-39	0.0659416	0.0916979
CTX-CGE GABA	Kctd8	-13.5753	-0.59389	5.6087e-42	7.60632e-42	0.116562	0.14062
CTX-CGE GABA	Dp427m	-14.012	-0.556899	1.31575e-44	1.80916e-44	0.0893131	0.116481
CTX-CGE GABA	Sncg	-15.4661	-0.960811	5.87671e-54	8.15599e-54	0.0689096	0.0980595
CTX-CGE GABA	Gfra2	-15.9648	-0.304533	2.24907e-57	3.15082e-57	0.546119	0.501762
CTX-CGE GABA	Sema3a	-17.0633	-0.466599	2.78411e-65	4.01399e-65	0.232816	0.252639
CTX-CGE GABA	Eya4	-18.1283	-0.291687	1.90658e-73	2.80323e-73	0.578624	0.542229
CTX-CGE GABA	Pde7b	-18.2604	-0.23363	1.70951e-74	2.53862e-74	0.668255	0.597544
CTX-CGE GABA	Dp427c	-18.8709	-0.405465	1.979e-79	2.96849e-79	0.275682	0.29701
CTX-CGE GABA	Foxj1	-19.4921	-0.904669	1.28118e-84	1.93153e-84	0.135322	0.167354
CTX-CGE GABA	Dystrophin_Exon30_44	-20.1107	-0.37024	5.94792e-90	9.01292e-90	0.376462	0.381043
CTX-CGE GABA	Plcxd2	-20.8727	-0.296184	9.49158e-97	1.46062e-96	0.592632	0.555175
CTX-CGE GABA	Cwh43	-22.2706	-1.21724	7.11803e-110	1.1245e-109	0.04809	0.0920393
CTX-CGE GABA	Hat1	-22.9876	-0.295018	6.20146e-117	9.90234e-117	0.411092	0.428035
CTX-CGE GABA	Htr1f	-23.694	-0.757561	4.15821e-124	6.67561e-124	0.137534	0.178548
CTX-CGE GABA	Kcnh5	-23.7124	-0.371587	2.68815e-124	4.33903e-124	0.469433	0.468373
CTX-CGE GABA	Slc1a6	-23.8266	-0.718399	1.7705e-125	2.88922e-125	0.134917	0.177716
CTX-CGE GABA	Sox10	-23.8856	-0.665235	4.3212e-126	7.12997e-126	0.209292	0.242369
CTX-CGE GABA	Plch1	-24.0662	-0.682352	5.65188e-128	9.48367e-128	0.19455	0.230037
CTX-CGE GABA	Strip2	-26.1383	-0.56747	1.3374e-150	2.30935e-150	0.266592	0.300209
CTX-CGE GABA	Pdyn	-26.3063	-1.27427	1.62491e-152	2.82221e-152	0.10067	0.147805
CTX-CGE GABA	Galnt14	-26.4346	-0.512753	5.47907e-154	9.57225e-154	0.245181	0.284007
CTX-CGE GABA	Nxph3	-26.7917	-0.7601	4.04005e-158	7.09996e-158	0.191035	0.23492
CTX-CGE GABA	Chrm2	-27.3207	-0.481625	2.41123e-164	4.2627e-164	0.30752	0.337939
CTX-CGE GABA	Enpp6	-27.3805	-1.58949	4.67769e-165	8.31901e-165	0.0547159	0.107382
CTX-CGE GABA	Cd24a	-30.6951	-0.67972	6.62498e-207	1.22212e-206	0.205053	0.25848
CTX-CGE GABA	Adamtsl1	-32.251	-1.02453	3.40858e-228	6.40728e-228	0.123527	0.181208
CTX-CGE GABA	Syt6	-34.0123	-1.00581	1.46567e-253	2.80841e-253	0.19121	0.241855
CTX-CGE GABA	Nrep	-34.0275	-0.264078	8.72124e-254	1.68195e-253	0.696828	0.663485
CTX-CGE GABA	Cdh13	-34.9379	-0.469257	1.97766e-267	3.86424e-267	0.471624	0.486662
CTX-CGE GABA	Cntn6	-36.1384	-0.532495	5.66645e-286	1.14485e-285	0.370636	0.402421
CTX-CGE GABA	Syt2	-36.5137	-0.813868	6.72806e-292	1.36865e-291	0.179075	0.24312
CTX-CGE GABA	Grik3	-36.5515	-0.599676	1.68796e-292	3.45742e-292	0.379178	0.40278
CTX-CGE GABA	Plcxd3	-37.9384	-0.612001	0	0	0.368675	0.399885
CTX-CGE GABA	Sorcs3	-39.8096	-0.576198	0	0	0.349476	0.393915
CTX-CGE GABA	Btbd11	-40.1631	-0.681363	0	0	0.280676	0.335777
CTX-CGE GABA	Fign	-40.2975	-1.50366	0	0	0.0727866	0.150212
CTX-CGE GABA	Cntnap5b	-40.46	-0.838296	0	0	0.174694	0.246367
CTX-CGE GABA	Mal	-41.1365	-0.675377	0	0	0.610626	0.598405
CTX-CGE GABA	Thsd7a	-41.1365	-0.560923	0	0	0.459872	0.473673
CTX-CGE GABA	Cbln4	-41.7431	-1.17946	0	0	0.144478	0.217618
CTX-CGE GABA	Cntnap4	-42.4148	-0.725837	0	0	0.274083	0.335217
CTX-CGE GABA	Syndig1	-42.4647	-0.603589	0	0	0.311736	0.368179
CTX-CGE GABA	Cbln1	-43.6032	-2.0049	0	0	0.0588667	0.143327
CTX-CGE GABA	Adamts2	-44.1461	-1.16962	0	0	0.118752	0.201136
CTX-CGE GABA	Calb2	-46.3905	-1.14286	0	0	0.317814	0.36204
CTX-CGE GABA	Gadd45a	-46.8574	-0.921276	0	0	0.197168	0.277199
CTX-CGE GABA	Tmem255a	-47.1423	-0.900318	0	0	0.296283	0.355444
CTX-CGE GABA	Tmem132d	-49.7087	-0.691836	0	0	0.413009	0.446003
CTX-CGE GABA	Opn3	-50.0963	-1.62458	0	0	0.0776821	0.174577
CTX-CGE GABA	Enpp2	-52.523	-0.576273	0	0	0.582698	0.588057
CTX-CGE GABA	Dcx	-53.188	-0.713451	0	0	0.292559	0.373206
CTX-CGE GABA	Cdh6	-53.7758	-1.03382	0	0	0.165571	0.263091
CTX-CGE GABA	Gjc3	-54.5731	-0.808082	0	0	0.453542	0.495854
CTX-CGE GABA	Cacna2d2	-56.4906	-0.864894	0	0	0.304201	0.379045
CTX-CGE GABA	Lhfpl3	-56.6258	-0.623143	0	0	0.408781	0.476423
CTX-CGE GABA	Opalin	-57.1459	-1.56804	0	0	0.134337	0.237262
CTX-CGE GABA	Prox1	-57.7377	-0.849036	0	0	0.383176	0.439616
CTX-CGE GABA	Slit2	-60.1424	-0.927048	0	0	0.282352	0.369468
CTX-CGE GABA	Vwc2l	-62.7628	-1.12754	0	0	0.189228	0.298315
CTX-CGE GABA	Sdk2	-62.9918	-0.995308	0	0	0.257863	0.353841
CTX-CGE GABA	Epha4	-64.7953	-0.523385	0	0	0.753187	0.702443
CTX-CGE GABA	Vat1l	-67.8642	-0.967167	0	0	0.428889	0.486044
CTX-CGE GABA	Rnf152	-69.8509	-1.18565	0	0	0.218579	0.333437
CTX-CGE GABA	Mog	-83.6572	-1.55188	0	0	0.260503	0.389954
CTX-CGE GABA	Nell1	-95.2262	-1.38477	0	0	0.290643	0.425528
CTX-CGE GABA	Foxp2	-95.9564	-1.98903	0	0	0.150819	0.320023
CTX-CGE GABA	Tmem163	-98.4236	-1.68595	0	0	0.200607	0.364986
CTX-CGE GABA	Fhod3	-101.994	-1.07586	0	0	0.392123	0.516435
CTX-CGE GABA	Rims3	-110.468	-0.831114	0	0	0.710442	0.717642
CTX-CGE GABA	Dpy19l1	-116.594	-0.691653	0	0	0.775748	0.78404
CTX-CGE GABA	Ptprd	-118.978	-0.65093	0	0	0.775518	0.78504
CTX-CGE GABA	Mbp	-120.111	-0.649467	0	0	0.976136	0.959038
CTX-CGE GABA	Slc17a6	-159.896	-2.39072	0	0	0.260919	0.506409
CTX-MGE GABA	Arc	249.264	1.97323	0	0	0.956267	0.522201
CTX-MGE GABA	Garnl3	221.178	1.38632	0	0	0.941001	0.599345
CTX-MGE GABA	Gad1	218.989	1.84382	0	0	0.92881	0.530242
CTX-MGE GABA	Hs3st2	210.929	2.10533	0	0	0.653486	0.19109
CTX-MGE GABA	Slc17a7	208.957	1.72517	0	0	0.983577	0.62157
CTX-MGE GABA	Neurod6	208.892	1.60312	0	0	0.798941	0.309822
CTX-MGE GABA	Rab3b	201.567	2.01415	0	0	0.705551	0.294906
CTX-MGE GABA	Fezf2	200.038	2.23546	0	0	0.606479	0.174608
CTX-MGE GABA	Satb2	195.002	1.6177	0	0	0.715826	0.262092
CTX-MGE GABA	Gad2	188.711	1.56169	0	0	0.793604	0.365754
CTX-MGE GABA	Pvalb	188.259	1.86391	0	0	0.730692	0.363946
CTX-MGE GABA	Plcxd2	186.499	1.31285	0	0	0.884544	0.530785
CTX-MGE GABA	Dkk3	184.323	1.30629	0	0	0.960073	0.636261
CTX-MGE GABA	Lamp5	172.548	1.39816	0	0	0.725847	0.338269
CTX-MGE GABA	Fhod3	170.948	1.14407	0	0	0.852869	0.474546
CTX-MGE GABA	Galntl6	170.925	1.86895	0	0	0.571237	0.204416
CTX-MGE GABA	Tmem132d	169.379	1.2101	0	0	0.794961	0.412573
CTX-MGE GABA	Parm1	168.336	1.42079	0	0	0.729201	0.395401
CTX-MGE GABA	Bcl11b	165.985	1.17683	0	0	0.772602	0.379805
CTX-MGE GABA	Slit2	165.238	1.28089	0	0	0.706496	0.331412
CTX-MGE GABA	Igfbp4	164.284	1.36882	0	0	0.696128	0.335414
CTX-MGE GABA	Neto2	162.754	1.24072	0	0	0.76636	0.443915
CTX-MGE GABA	Rbp4	160.286	2.45264	0	0	0.467133	0.119967
CTX-MGE GABA	Gfra2	159.897	1.16143	0	0	0.804823	0.480353
CTX-MGE GABA	Syt2	151.188	1.64522	0	0	0.541092	0.210829
CTX-MGE GABA	Map2	149.182	0.50696	0	0	0.999747	0.984724
CTX-MGE GABA	Grik3	145.221	1.08602	0	0	0.704926	0.374354
CTX-MGE GABA	Ndst3	145.187	1.29317	0	0	0.63323	0.329047
CTX-MGE GABA	Col19a1	138.981	2.15174	0	0	0.435977	0.138392
CTX-MGE GABA	Lypd6	137.308	1.21165	0	0	0.579701	0.263432
CTX-MGE GABA	Myo16	133.434	1.04307	0	0	0.623408	0.310294
CTX-MGE GABA	Htr1f	132.848	1.5811	0	0	0.451043	0.150851
CTX-MGE GABA	Trpc4	131.102	1.22217	0	0	0.541371	0.241112
CTX-MGE GABA	Arpp21	130.521	0.852599	0	0	0.949306	0.700902
CTX-MGE GABA	Nxph3	129.925	1.11262	0	0	0.51659	0.206135
CTX-MGE GABA	Cntnap4	125.718	1.11784	0	0	0.591293	0.30683
CTX-MGE GABA	Myl4	125.43	1.64936	0	0	0.436855	0.160362
CTX-MGE GABA	Dpy19l1	124.692	0.758383	0	0	0.93625	0.770096
CTX-MGE GABA	Plcxd3	124.261	0.854735	0	0	0.6864	0.372007
CTX-MGE GABA	Kcnmb2	121.683	1.72661	0	0	0.429802	0.172194
CTX-MGE GABA	Tox	121.583	0.935356	0	0	0.658703	0.392344
CTX-MGE GABA	Igfbp6	120.235	1.00219	0	0	0.517242	0.221538
CTX-MGE GABA	Dner	116.814	0.742852	0	0	0.97824	0.840128
CTX-MGE GABA	Nrn1	115.777	0.902012	0	0	0.964718	0.706827
CTX-MGE GABA	Dcx	115.022	0.840508	0	0	0.624686	0.343176
CTX-MGE GABA	Pdzrn3	113.743	0.88279	0	0	0.544752	0.256433
CTX-MGE GABA	Hapln1	112.137	1.07379	0	0	0.491782	0.228203
CTX-MGE GABA	Galnt14	111.973	1.01579	0	0	0.520396	0.259641
CTX-MGE GABA	Bhlhe22	109.601	0.688275	0	0	0.64956	0.353903
CTX-MGE GABA	2010300C02Rik	108.131	0.706447	0	0	0.900422	0.583405
CTX-MGE GABA	Rspo2	107.731	1.71901	0	0	0.345143	0.104193
CTX-MGE GABA	Igsf21	106.891	0.778418	0	0	0.613426	0.350517
CTX-MGE GABA	Pou3f1	104.287	1.18676	0	0	0.409572	0.17134
CTX-MGE GABA	Grip1	102.91	1.11608	0	0	0.42907	0.194459
CTX-MGE GABA	Cpne6	101.409	0.650675	0	0	0.856329	0.593399
CTX-MGE GABA	Zfp536	99.4816	0.734364	0	0	0.636437	0.392742
CTX-MGE GABA	Sema3a	98.5493	0.975127	0	0	0.465842	0.23225
CTX-MGE GABA	Dab1	98.5261	0.594546	0	0	0.738731	0.460121
CTX-MGE GABA	Sema3e	97.8762	0.962283	0	0	0.439703	0.210234
CTX-MGE GABA	Cdh13	97.4501	0.748916	0	0	0.692136	0.467437
CTX-MGE GABA	Nwd2	92.7547	0.523751	0	0	0.559325	0.308686
CTX-MGE GABA	Necab1	91.9438	0.556157	0	0	0.749152	0.499448
CTX-MGE GABA	Gm19410	91.7472	1.82901	0	0	0.28283	0.0792513
CTX-MGE GABA	Cntn6	90.7644	0.690071	0	0	0.600343	0.382096
CTX-MGE GABA	Cdh9	89.1832	1.04211	0	0	0.395411	0.190866
CTX-MGE GABA	Btbd11	88.6189	0.817159	0	0	0.524682	0.313792
CTX-MGE GABA	Dystrophin_Exon30_44	87.7615	0.552937	0	0	0.60238	0.361547
CTX-MGE GABA	Fos	87.0783	0.713582	0	0	0.471658	0.257777
CTX-MGE GABA	Kcnh5	84.6343	0.613809	0	0	0.654458	0.452494
CTX-MGE GABA	Cabp7	83.6224	0.371325	0	0	0.66424	0.421449
CTX-MGE GABA	Syndig1	82.9862	0.546156	0	0	0.570877	0.344869
CTX-MGE GABA	Gucy1a1	80.5672	0.442588	0	0	0.70985	0.46511
CTX-MGE GABA	Dystrophin_Exon2_29	79.5817	0.509036	0	0	0.548611	0.330281
CTX-MGE GABA	Pdzd2	79.1911	0.456469	0	0	0.617046	0.388162
CTX-MGE GABA	Syt17	78.6562	0.735612	0	0	0.415321	0.224502
CTX-MGE GABA	Sst	77.4599	2.45029	0	0	0.226506	0.0582941
CTX-MGE GABA	Nrep	77.1696	0.510776	0	0	0.834981	0.652231
CTX-MGE GABA	Cpne8	77.158	0.506182	0	0	0.594261	0.384726
CTX-MGE GABA	Cacna2d2	77.0863	0.557954	0	0	0.555545	0.356064
CTX-MGE GABA	Cort	75.0281	3.08374	0	0	0.194432	0.0303964
CTX-MGE GABA	Prdm8	72.6911	0.489804	0	0	0.431452	0.240337
CTX-MGE GABA	Prr16	71.6349	0.56092	0	0	0.424797	0.240813
CTX-MGE GABA	Rasgrf2	67.7662	0.383062	0	0	0.756538	0.523608
CTX-MGE GABA	Emx1	66.4072	0.88805	0	0	0.276641	0.119967
CTX-MGE GABA	Rprm	65.7253	0.340844	0	0	0.512703	0.328114
CTX-MGE GABA	Dystrophin_Exon45_49	65.3208	0.395161	0	0	0.502948	0.317637
CTX-MGE GABA	Dp427c	64.9635	0.41971	0	0	0.458256	0.280928
CTX-MGE GABA	Npnt	64.7368	0.995821	0	0	0.262055	0.113598
CTX-MGE GABA	Pcsk5	63.6813	0.6588	0	0	0.338874	0.186173
CTX-MGE GABA	Cux2	63.6034	0.370492	0	0	0.726606	0.52204
CTX-MGE GABA	Kctd8	61.185	0.764869	0	0	0.270998	0.126905
CTX-MGE GABA	Meis2	60.57	0.256944	0	0	0.788506	0.543867
CTX-MGE GABA	Ptprd	59.4827	0.36189	0	0	0.927639	0.771793
CTX-MGE GABA	Cpne4	58.0656	0.365011	0	0	0.731477	0.54801
CTX-MGE GABA	Rxfp1	58.0075	1.18794	0	0	0.211148	0.0802005
CTX-MGE GABA	Bdnf	57.3758	0.380963	0	0	0.430161	0.275228
CTX-MGE GABA	Cdh6	55.8913	0.508365	0	0	0.381956	0.242694
CTX-MGE GABA	Dystrophin_Exon56_62	55.478	0.445838	0	0	0.339979	0.198007
CTX-MGE GABA	Slc44a5	55.3263	0.564982	0	0	0.324461	0.190872
CTX-MGE GABA	Epha4	55.2916	0.339618	0	0	0.878994	0.692571
CTX-MGE GABA	Deptor	54.689	0.55201	0	0	0.318645	0.184732
CTX-MGE GABA	Celf2	54.4679	0.373254	0	0	0.984189	0.881892
CTX-MGE GABA	Rims3	49.3591	0.363744	0	0	0.926255	0.698965
CTX-MGE GABA	Nell1	49.3284	0.193655	0	0	0.567324	0.39926
CTX-MGE GABA	Hat1	47.4562	0.233724	0	0	0.57479	0.413656
CTX-MGE GABA	Id2	46.9442	0.283476	0	0	0.858938	0.686114
CTX-MGE GABA	Rora	45.6047	0.140518	0	0	0.919414	0.746339
CTX-MGE GABA	Sdk2	45.0073	0.225944	0	0	0.4709	0.333761
CTX-MGE GABA	Sorcs3	44.541	0.250139	0	0	0.514793	0.378888
CTX-MGE GABA	Vip	43.9691	1.22422	0	0	0.187138	0.0888551
CTX-MGE GABA	Siglech	42.8042	0.354022	0	0	0.35217	0.240096
CTX-MGE GABA	Opn3	41.8059	0.305493	0	0	0.263425	0.156825
CTX-MGE GABA	Pip5k1b	41.6176	0.105738	0	0	0.538177	0.391904
CTX-MGE GABA	Rspo1	40.3888	0.511199	0	0	0.227638	0.131224
CTX-MGE GABA	Vat1l	39.0936	-0.0437221	0	0	0.663242	0.46485
CTX-MGE GABA	Cntnap5b	38.457	0.208805	0	0	0.338981	0.230926
CTX-MGE GABA	Zfpm2	37.4913	0.200011	1.27868e-307	2.7924e-307	0.309222	0.206512
CTX-MGE GABA	Fyn	36.8619	0.245822	1.88547e-297	4.02866e-297	0.962708	0.854436
CTX-MGE GABA	Bhlhe40	35.9934	0.234467	1.06082e-283	2.25045e-283	0.850194	0.716865
CTX-MGE GABA	Cdh20	35.1669	0.135877	6.41735e-271	1.35174e-270	0.644609	0.499944
CTX-MGE GABA	Rorb	35.0522	0.161843	3.61242e-269	7.55556e-269	0.768769	0.605399
CTX-MGE GABA	Trbc2	34.2334	1.15742	7.71424e-257	1.58009e-256	0.116068	0.0392351
CTX-MGE GABA	Cplx3	32.9981	0.387549	8.64509e-239	1.74666e-238	0.172791	0.0950533
CTX-MGE GABA	Gng12	31.9792	0.175013	2.12083e-224	4.256e-224	0.831268	0.667206
CTX-MGE GABA	Col6a1	31.476	0.163041	1.84894e-217	3.68546e-217	0.271118	0.188396
CTX-MGE GABA	Laptm5	30.5213	-0.0332775	1.35965e-204	2.6921e-204	0.477501	0.361049
CTX-MGE GABA	Sipa1l3	29.5838	0.023921	2.41673e-192	4.66083e-192	0.613972	0.464113
CTX-MGE GABA	Dp427m	29.4876	0.309754	4.15564e-191	7.96274e-191	0.180018	0.108185
CTX-MGE GABA	Hpcal1	29.1121	0.127777	2.52091e-186	4.76886e-186	0.56594	0.452027
CTX-MGE GABA	Pdyn	28.9608	0.372369	2.053e-184	3.85912e-184	0.208632	0.137656
CTX-MGE GABA	Stard5	28.6529	0.211492	1.47416e-180	2.75361e-180	0.258355	0.18239
CTX-MGE GABA	Pthlh	28.2896	1.31879	4.63964e-176	8.55883e-176	0.0994051	0.0367318
CTX-MGE GABA	Car4	26.4217	-0.0279956	7.71807e-154	1.38088e-153	0.503973	0.386727
CTX-MGE GABA	Cdh4	26.0943	0.026335	4.2263e-150	7.51623e-150	0.492154	0.386123
CTX-MGE GABA	Pkib	25.6646	0.188353	2.90486e-145	5.13538e-145	0.194219	0.129576
CTX-MGE GABA	Gsg1l	25.03	-0.00895655	2.88209e-138	5.03518e-138	0.351012	0.263518
CTX-MGE GABA	Dp427p	24.2576	0.324961	5.49519e-130	9.48878e-130	0.14242	0.0846502
CTX-MGE GABA	Thsd7a	23.8445	0.149319	1.15497e-125	1.96016e-125	0.550528	0.465629
CTX-MGE GABA	Orai2	23.783	-0.0091136	5.0052e-125	8.44627e-125	0.392363	0.303357
CTX-MGE GABA	Arhgap25	23.4361	0.00874416	1.83314e-121	3.02467e-121	0.251407	0.185242
CTX-MGE GABA	Cwh43	23.2947	0.325064	5.02202e-120	8.24055e-120	0.138587	0.0834506
CTX-MGE GABA	Crh	23.1474	1.32672	1.5427e-118	2.51749e-118	0.0904082	0.0394707
CTX-MGE GABA	Neurod1	22.9521	-0.103953	1.4031e-116	2.26478e-116	0.331581	0.24968
CTX-MGE GABA	Chrm2	22.0611	0.00119988	7.47423e-108	1.19347e-107	0.416825	0.327985
CTX-MGE GABA	Dystrophin_Exon79	21.8234	-0.0429675	1.39104e-105	2.2093e-105	0.526824	0.409952
CTX-MGE GABA	Ccn2	21.2093	-0.129196	7.8345e-100	1.23114e-99	0.183771	0.128091
CTX-MGE GABA	Gadd45a	20.0957	-0.0726433	8.04945e-90	1.24515e-89	0.337184	0.263688
CTX-MGE GABA	Igf1	20.0922	0.141079	8.64161e-90	1.32982e-89	0.218614	0.166862
CTX-MGE GABA	Enpp2	20.0579	-0.0197354	1.72347e-89	2.63851e-89	0.72441	0.575782
CTX-MGE GABA	Gm2115	17.5439	-0.167154	6.62224e-69	9.6412e-69	0.22423	0.170804
CTX-MGE GABA	Tle4	17.1525	0.00622767	6.02257e-66	8.64107e-66	0.692934	0.556126
CTX-MGE GABA	Pde11a	15.4534	0.673107	7.16118e-54	9.89242e-54	0.0993119	0.0649451
CTX-MGE GABA	Sox2	15.4039	0.0386069	1.54049e-53	2.11817e-53	0.830536	0.677823
CTX-MGE GABA	Slc39a12	15.1132	-0.105216	1.32587e-51	1.80635e-51	0.69682	0.548814
CTX-MGE GABA	Sema5b	15.0088	0.0436906	6.43309e-51	8.72433e-51	0.194951	0.154325
CTX-MGE GABA	Rasl10a	14.9002	-0.154956	3.28769e-50	4.43838e-50	0.272635	0.220463
CTX-MGE GABA	Trem2	14.7432	-0.253361	3.40453e-49	4.57532e-49	0.340219	0.278278
CTX-MGE GABA	Ppp1r1b	14.7304	-0.213706	4.11021e-49	5.4988e-49	0.638194	0.492901
CTX-MGE GABA	Vcan	12.9387	0.0337509	2.72025e-38	3.57485e-38	0.184157	0.149486
CTX-MGE GABA	Slc1a6	11.9116	-0.204228	1.0301e-32	1.32441e-32	0.211387	0.170354
CTX-MGE GABA	Gli3	11.2535	-0.161835	2.22477e-29	2.79982e-29	0.248559	0.20602
CTX-MGE GABA	Cd53	11.0564	-0.215743	2.04116e-28	2.5579e-28	0.237779	0.19843
CTX-MGE GABA	Cd68	10.9948	-0.307278	4.04641e-28	5.04951e-28	0.314386	0.262155
CTX-MGE GABA	Eomes	9.97404	-0.134071	1.97999e-23	2.44007e-23	0.123747	0.0969128
CTX-MGE GABA	Gpr17	9.7879	0.0282568	1.26908e-22	1.55109e-22	0.149207	0.124049
CTX-MGE GABA	Sema3d	9.47401	-0.162412	2.693e-21	3.23815e-21	0.125185	0.0996814
CTX-MGE GABA	Cd24a	9.13291	-0.357746	6.66849e-20	7.95398e-20	0.296938	0.249597
CTX-MGE GABA	Cbln4	9.09108	-0.239449	9.80619e-20	1.16498e-19	0.24426	0.207691
CTX-MGE GABA	Adamtsl1	7.11435	-0.209285	1.12443e-12	1.2894e-12	0.200101	0.173561
CTX-MGE GABA	Dp71_Dp40_firstexon	6.7734	-0.239056	1.25795e-11	1.43145e-11	0.125943	0.105511
CTX-MGE GABA	Sla	6.33478	-0.157917	2.37674e-10	2.69424e-10	0.105328	0.0882101
CTX-MGE GABA	Dp260	5.94687	0.366951	2.73326e-09	3.0518e-09	0.0295194	0.0162606
CTX-MGE GABA	Cd300c2	5.91708	-0.232039	3.27707e-09	3.64528e-09	0.161132	0.141215
CTX-MGE GABA	DystrophinExon50_51	5.54571	0.303579	2.9276e-08	3.23234e-08	0.0293863	0.0170016
CTX-MGE GABA	Ikzf1	4.71087	-0.156296	2.46666e-06	2.69337e-06	0.12617	0.112185
CTX-MGE GABA	Spi1	4.51612	-0.224081	6.29826e-06	6.82695e-06	0.137429	0.122301
CTX-MGE GABA	DystrophinExon51_53	4.48348	0.193124	7.34366e-06	7.93116e-06	0.0296791	0.0196078
CTX-MGE GABA	Dp427p2	4.1963	0.327187	2.7131e-05	2.89852e-05	0.0216139	0.0122889
CTX-MGE GABA	Tacr1	4.187	-0.229761	2.82668e-05	3.00905e-05	0.0769661	0.0659835
CTX-MGE GABA	Acta2	2.43709	-1.03722	0.0148061	0.0154838	0.128219	0.114845
CTX-MGE GABA	Fibcd1	2.14202	-0.386415	0.0321917	0.0335472	0.0760877	0.069309
CTX-MGE GABA	DystrophinExon50_53	1.28933	0.54202	0.197284	0.204158	0.0057495	0.0029127
CTX-MGE GABA	Pdgfra	1.26584	-0.206806	0.205572	0.211996	0.300598	0.277321
CTX-MGE GABA	Dp116	1.16527	0.194758	0.243908	0.25066	0.00657466	0.00400482
CTX-MGE GABA	Vwc2l	1.13354	-0.195048	0.256989	0.263193	0.314146	0.285564
CTX-MGE GABA	Prss35	0.799	-0.438066	0.424291	0.433039	0.0668645	0.0632755
CTX-MGE GABA	Acsbg1	0.737429	-0.0611778	0.460862	0.468753	0.833877	0.688964
CTX-MGE GABA	Dp140	0.168654	0.010173	0.866069	0.87194	0.00131759	0.000946885
CTX-MGE GABA	Adamts2	0.159327	-0.294156	0.873411	0.876362	0.204533	0.192242
CTX-MGE GABA	Rnf152	0.0723734	-0.367907	0.942305	0.942305	0.367036	0.318557
CTX-MGE GABA	Cbln1	-0.195848	-0.573298	0.844729	0.853349	0.141927	0.134628
CTX-MGE GABA	Pcp2	-0.533302	-0.559331	0.593825	0.601932	0.0308902	0.031604
CTX-MGE GABA	Slc6a3	-1.6114	-1.62556	0.107092	0.111211	0.00453838	0.00805539
CTX-MGE GABA	Chat	-3.09195	-0.979484	0.00198844	0.00208681	0.0191118	0.0257169
CTX-MGE GABA	Npy2r	-3.11592	-0.417867	0.00183374	0.00193128	0.0940149	0.0981947
CTX-MGE GABA	Nostrin	-3.84051	-0.490015	0.00012278	0.000129771	0.117199	0.121024
CTX-MGE GABA	Th	-4.08455	-0.886359	4.41619e-05	4.68432e-05	0.0213344	0.0301059
CTX-MGE GABA	Bmp4	-4.27513	-0.96662	1.91027e-05	2.04819e-05	0.0327801	0.0415097
CTX-MGE GABA	Pln	-4.31181	-1.5985	1.61923e-05	1.74243e-05	0.0249677	0.0338809
CTX-MGE GABA	Sox11	-4.59612	-0.224098	4.30425e-06	4.68264e-06	0.553509	0.47804
CTX-MGE GABA	Syt6	-4.82672	-0.566914	1.38797e-06	1.52114e-06	0.249531	0.235907
CTX-MGE GABA	Dp40	-5.24607	-0.642383	1.55381e-07	1.7092e-07	0.0951728	0.102532
CTX-MGE GABA	Cspg4	-5.80614	-0.366668	6.39305e-09	7.08483e-09	0.132545	0.141507
CTX-MGE GABA	Fgd5	-6.11907	-0.591299	9.41257e-10	1.05492e-09	0.136551	0.142327
CTX-MGE GABA	Calb1	-6.27347	-0.132876	3.53097e-10	3.97234e-10	0.616035	0.552806
CTX-MGE GABA	Tmem212	-6.30878	-2.74448	2.81244e-10	3.17603e-10	0.0108469	0.0244989
CTX-MGE GABA	Igfbpl1	-6.97352	-1.66524	3.09102e-12	3.53089e-12	0.0141342	0.0292665
CTX-MGE GABA	Tmem163	-7.12211	-0.478076	1.0629e-12	1.22358e-12	0.386973	0.345932
CTX-MGE GABA	Ccdc153	-7.2788	-2.16039	3.36802e-13	3.89223e-13	0.0221728	0.0375929
CTX-MGE GABA	Zfp366	-7.49977	-0.742591	6.39317e-14	7.41707e-14	0.0592518	0.0742664
CTX-MGE GABA	Acvrl1	-7.89941	-0.61845	2.80231e-15	3.26386e-15	0.167454	0.173841
CTX-MGE GABA	Chodl	-8.08045	-0.991146	6.45257e-16	7.54493e-16	0.0219333	0.0394718
CTX-MGE GABA	Arhgef28	-8.37764	-0.243095	5.39987e-17	6.33898e-17	0.474121	0.435732
CTX-MGE GABA	Trp73	-8.59505	-2.2429	8.32269e-18	9.80888e-18	0.0128698	0.0314988
CTX-MGE GABA	Emcn	-8.74654	-0.634413	2.19993e-18	2.6031e-18	0.107231	0.122244
CTX-MGE GABA	Pglyrp1	-9.22965	-0.648824	2.71512e-20	3.25158e-20	0.110838	0.126685
CTX-MGE GABA	Carmn	-9.55757	-1.00724	1.20551e-21	1.45544e-21	0.102852	0.117881
CTX-MGE GABA	Sox10	-9.60703	-0.503129	7.46744e-22	9.05237e-22	0.23702	0.239374
CTX-MGE GABA	Eya4	-9.62158	-0.289639	6.48298e-22	7.89117e-22	0.628066	0.538654
CTX-MGE GABA	Rsph1	-9.90365	-0.747802	4.01363e-23	4.92582e-23	0.21908	0.218466
CTX-MGE GABA	Sox17	-10.0393	-0.852364	1.02421e-23	1.26746e-23	0.0648149	0.0849967
CTX-MGE GABA	Ano1	-10.3066	-1.40129	6.57691e-25	8.17298e-25	0.0346168	0.0562985
CTX-MGE GABA	Arhgap12	-11.3742	-0.262236	5.61913e-30	7.10162e-30	0.614504	0.519739
CTX-MGE GABA	Paqr5	-11.3949	-0.983178	4.43437e-30	5.62823e-30	0.0631912	0.0859927
CTX-MGE GABA	Mdga1	-11.4739	-0.521403	1.78413e-30	2.27419e-30	0.292399	0.285878
CTX-MGE GABA	Ror1	-11.8649	-1.25647	1.80117e-32	2.30581e-32	0.0451442	0.0695869
CTX-MGE GABA	Ndst4	-11.9436	-0.595878	7.01513e-33	9.05867e-33	0.125757	0.146771
CTX-MGE GABA	Nts	-12.3945	-0.874344	2.80036e-35	3.63191e-35	0.0688875	0.0939578
CTX-MGE GABA	Spag16	-12.4502	-1.86677	1.39488e-35	1.81701e-35	0.0332326	0.0594331
CTX-MGE GABA	Opalin	-12.6928	-0.535498	6.48167e-37	8.48043e-37	0.212918	0.228606
CTX-MGE GABA	Gjc3	-13.1985	-0.418367	8.95138e-40	1.18158e-39	0.541704	0.487496
CTX-MGE GABA	Kdr	-13.4291	-0.617779	4.08238e-41	5.4128e-41	0.160187	0.18102
CTX-MGE GABA	Mecom	-14.2987	-0.974504	2.22945e-46	2.96926e-46	0.0748899	0.10335
CTX-MGE GABA	Plekha2	-15.2743	-0.637346	1.134e-52	1.55207e-52	0.314186	0.308423
CTX-MGE GABA	Cyp1b1	-15.4703	-2.22026	5.50424e-54	7.63906e-54	0.0262986	0.0592489
CTX-MGE GABA	Cd74	-15.4715	-1.44594	5.40688e-54	7.53917e-54	0.0802002	0.10934
CTX-MGE GABA	Foxj1	-15.5821	-1.09934	9.63767e-55	1.35018e-54	0.14419	0.166
CTX-MGE GABA	Fmod	-15.7536	-2.40014	6.49223e-56	9.13835e-56	0.0326603	0.0657376
CTX-MGE GABA	Cd93	-16.18	-0.946907	6.97741e-59	9.86806e-59	0.0953059	0.126414
CTX-MGE GABA	Shisa6	-16.4986	-0.669838	3.75426e-61	5.335e-61	0.20645	0.223702
CTX-MGE GABA	Pecam1	-16.7057	-0.739503	1.19105e-62	1.70069e-62	0.202843	0.22306
CTX-MGE GABA	Prph	-17.196	-1.19653	2.8456e-66	4.10264e-66	0.0889841	0.121049
CTX-MGE GABA	Ebf3	-17.1983	-1.63959	2.73555e-66	3.96321e-66	0.0444921	0.0804521
CTX-MGE GABA	Adgrl4	-17.6823	-0.706847	5.73838e-70	8.39557e-70	0.198557	0.223261
CTX-MGE GABA	Ttr	-17.8772	-0.437508	1.77501e-71	2.6098e-71	0.622516	0.553146
CTX-MGE GABA	Unc13c	-18.1351	-0.505584	1.68243e-73	2.48598e-73	0.479058	0.43346
CTX-MGE GABA	Arhgap6	-18.3957	-0.854304	1.42279e-75	2.11284e-75	0.156261	0.183673
CTX-MGE GABA	Aldh1a2	-18.6837	-2.91247	6.71529e-78	1.00223e-77	0.0210815	0.061193
CTX-MGE GABA	Col1a1	-18.6989	-1.74177	5.05476e-78	7.58214e-78	0.0665717	0.103729
CTX-MGE GABA	Cldn5	-18.8123	-0.817858	5.9864e-79	9.02517e-79	0.168412	0.19887
CTX-MGE GABA	Penk	-19.137	-0.683078	1.24336e-81	1.88407e-81	0.352623	0.348972
CTX-MGE GABA	Slfn5	-19.147	-1.00053	1.02509e-81	1.56129e-81	0.0926973	0.130207
CTX-MGE GABA	Dcn	-20.2521	-1.60528	3.40163e-91	5.28945e-91	0.0840997	0.123056
CTX-MGE GABA	Enpp6	-20.6713	-1.36201	6.28036e-95	9.81719e-95	0.0630448	0.105692
CTX-MGE GABA	Slc13a4	-21.2463	-1.48382	3.56462e-100	5.63133e-100	0.111037	0.14826
CTX-MGE GABA	Ly6a	-22.161	-0.757804	8.17214e-109	1.31196e-108	0.289205	0.307278
CTX-MGE GABA	Mapk4	-23.0456	-0.291366	1.62709e-117	2.64069e-117	0.676444	0.588847
CTX-MGE GABA	Tmem255a	-23.4826	-0.743364	6.14895e-122	1.02024e-121	0.352103	0.349554
CTX-MGE GABA	Sntb1	-23.5518	-1.63694	1.20276e-122	2.00686e-122	0.0492966	0.09877
CTX-MGE GABA	Gjb2	-23.7698	-1.89039	6.85739e-125	1.15065e-124	0.0514926	0.100758
CTX-MGE GABA	Cd44	-24.0294	-1.36322	1.37053e-127	2.33936e-127	0.0971692	0.142568
CTX-MGE GABA	Dpyd	-24.055	-0.669391	7.40171e-128	1.2707e-127	0.272076	0.292869
CTX-MGE GABA	Sncg	-24.6252	-1.84091	6.7839e-134	1.17826e-133	0.0477927	0.0993349
CTX-MGE GABA	Fn1	-25.2924	-0.841414	3.87393e-141	6.80803e-141	0.274299	0.298937
CTX-MGE GABA	Ntsr2	-26.4476	-0.309067	3.88497e-154	6.99295e-154	0.801216	0.682327
CTX-MGE GABA	Spp1	-27.376	-1.58167	5.29488e-165	9.58889e-165	0.0865353	0.140864
CTX-MGE GABA	Rfx4	-28.0135	-0.652414	1.11309e-172	2.02814e-172	0.384551	0.386322
CTX-MGE GABA	Mog	-28.0757	-0.676939	1.94186e-173	3.56007e-173	0.357507	0.379225
CTX-MGE GABA	Fign	-28.5148	-1.31714	7.67365e-179	1.42442e-178	0.0909539	0.147219
CTX-MGE GABA	Kctd12	-29.1386	-0.175883	1.16604e-186	2.21997e-186	0.824414	0.731573
CTX-MGE GABA	Tanc1	-29.6008	-0.713199	1.45908e-192	2.83232e-192	0.420073	0.401077
CTX-MGE GABA	Plch1	-29.6713	-0.962853	1.80168e-193	3.52039e-193	0.183971	0.23029
CTX-MGE GABA	Olig1	-30.1838	-0.296652	3.86541e-200	7.60282e-200	0.807565	0.715574
CTX-MGE GABA	Sema6a	-33.0042	-0.420159	7.06202e-239	1.43659e-238	0.622396	0.565372
CTX-MGE GABA	Igf2	-34.2411	-1.97125	5.92424e-257	1.22188e-256	0.108296	0.172819
CTX-MGE GABA	Angpt1	-34.5312	-1.08034	2.73265e-261	5.67551e-261	0.146346	0.209265
CTX-MGE GABA	Mbp	-37.0971	-0.160806	3.13118e-301	6.73884e-301	0.992241	0.95797
CTX-MGE GABA	Strip2	-37.4144	-0.952138	2.28331e-306	4.94995e-306	0.251913	0.300849
CTX-MGE GABA	Cobll1	-37.7167	-0.921135	0	0	0.239097	0.293761
CTX-MGE GABA	Wfs1	-40.2835	-0.634502	0	0	0.549024	0.519439
CTX-MGE GABA	Nrp2	-42.8313	-0.928308	0	0	0.281007	0.335209
CTX-MGE GABA	Inpp4b	-43.8697	-0.920045	0	0	0.27571	0.331656
CTX-MGE GABA	Nr2f2	-47.0949	-0.545369	0	0	0.435272	0.495422
CTX-MGE GABA	Mal	-50.9617	-0.702553	0	0	0.60194	0.599377
CTX-MGE GABA	Lhfpl3	-51.1754	-0.740871	0	0	0.447582	0.471838
CTX-MGE GABA	Rmst	-55.8111	-0.70053	0	0	0.620693	0.5923
CTX-MGE GABA	Calb2	-57.8242	-1.32845	0	0	0.283668	0.364156
CTX-MGE GABA	Necab2	-58.1798	-0.902594	0	0	0.402092	0.449327
CTX-MGE GABA	Foxp2	-60.4852	-1.49937	0	0	0.216312	0.311267
CTX-MGE GABA	Aqp4	-65.0032	-0.832032	0	0	0.667368	0.620833
CTX-MGE GABA	Clmn	-68.2764	-0.607629	0	0	0.747075	0.698738
CTX-MGE GABA	Pde7b	-68.5002	-0.700866	0	0	0.622064	0.602821
CTX-MGE GABA	Fabp7	-70.8314	-0.800344	0	0	0.607903	0.60491
CTX-MGE GABA	Igfbp5	-79.0565	-0.635197	0	0	0.757989	0.72364
CTX-MGE GABA	Slc17a6	-84.3506	-1.47762	0	0	0.414856	0.488642
CTX-MGE GABA	Prox1	-89.7736	-1.41872	0	0	0.309528	0.4449
CTX-MGE GABA	Gfap	-92.9501	-1.38286	0	0	0.497451	0.57191
CNU-LGE GABA	Meis2	286.608	3.48704	0	0	0.990537	0.547496
CNU-LGE GABA	Ppp1r1b	263.898	3.8922	0	0	0.932958	0.488623
CNU-LGE GABA	Penk	257.715	4.216	0	0	0.925808	0.32804
CNU-LGE GABA	Wfs1	234.143	2.84872	0	0	0.925304	0.506927
CNU-LGE GABA	Gad2	222.78	2.80028	0	0	0.954257	0.379193
CNU-LGE GABA	Pde7b	220.141	2.31796	0	0	0.921151	0.592683
CNU-LGE GABA	Gad1	217.373	2.63962	0	0	0.971018	0.546717
CNU-LGE GABA	Arpp21	214.515	2.0722	0	0	0.972115	0.711298
CNU-LGE GABA	Bcl11b	197.133	2.30258	0	0	0.877306	0.393718
CNU-LGE GABA	2010300C02Rik	184.391	1.90505	0	0	0.956867	0.595667
CNU-LGE GABA	Gucy1a1	183.395	2.145	0	0	0.845624	0.471183
CNU-LGE GABA	Strip2	172.39	2.53712	0	0	0.729872	0.281043
CNU-LGE GABA	Necab2	169.455	1.89052	0	0	0.835687	0.431231
CNU-LGE GABA	Syt6	166.44	2.57548	0	0	0.700119	0.219939
CNU-LGE GABA	Cacna2d2	163.562	2.03344	0	0	0.773865	0.357052
CNU-LGE GABA	Col6a1	156.907	2.93804	0	0	0.635509	0.178726
CNU-LGE GABA	Pdyn	152.411	3.35721	0	0	0.58585	0.126983
CNU-LGE GABA	Pdzd2	140.448	1.73642	0	0	0.731029	0.39432
CNU-LGE GABA	Foxp2	133.025	2.09033	0	0	0.655918	0.290791
CNU-LGE GABA	Celf2	131.933	0.877372	0	0	0.976446	0.886804
CNU-LGE GABA	Necab1	123.778	1.35842	0	0	0.811807	0.508436
CNU-LGE GABA	Arhgap6	121.582	2.17414	0	0	0.538001	0.168383
CNU-LGE GABA	Vat1l	117.532	1.41222	0	0	0.770751	0.469866
CNU-LGE GABA	Cdh13	114.978	1.26329	0	0	0.774221	0.474579
CNU-LGE GABA	Lamp5	109.782	1.15053	0	0	0.723346	0.355892
CNU-LGE GABA	Unc13c	100.062	1.10171	0	0	0.71504	0.426836
CNU-LGE GABA	Sox11	99.4834	1.09083	0	0	0.719074	0.47536
CNU-LGE GABA	Mapk4	95.8132	0.929017	0	0	0.778671	0.589047
CNU-LGE GABA	Sema3e	93.5931	1.63601	0	0	0.497538	0.218484
CNU-LGE GABA	Neto2	90.6545	1.00861	0	0	0.690982	0.461275
CNU-LGE GABA	Slit2	86.4033	1.15005	0	0	0.595194	0.352475
CNU-LGE GABA	Sema3a	85.4895	1.39014	0	0	0.499021	0.241595
CNU-LGE GABA	Grik3	85.0953	1.08389	0	0	0.621744	0.392368
CNU-LGE GABA	Ttr	78.0416	0.935765	0	0	0.737022	0.552069
CNU-LGE GABA	Gsg1l	76.4863	1.11293	0	0	0.500564	0.261971
CNU-LGE GABA	Myo16	75.8695	1.03393	0	0	0.544705	0.327353
CNU-LGE GABA	Htr1f	66.9725	1.62333	0	0	0.366686	0.167534
CNU-LGE GABA	Syndig1	65.8522	0.883253	0	0	0.537496	0.35632
CNU-LGE GABA	Rasgrf2	60.7633	0.660243	0	0	0.717947	0.535564
CNU-LGE GABA	Nts	55.0888	1.85646	0	0	0.260249	0.0857805
CNU-LGE GABA	Gm19410	55.077	1.85383	0	0	0.260872	0.0892678
CNU-LGE GABA	Kcnh5	52.7608	0.547277	0	0	0.628775	0.462575
CNU-LGE GABA	Arc	51.1035	0.458823	0	0	0.766597	0.548816
CNU-LGE GABA	Sema5b	49.5859	1.1689	0	0	0.308158	0.151996
CNU-LGE GABA	Hpcal1	49.1041	0.576602	0	0	0.589884	0.456298
CNU-LGE GABA	Plcxd3	47.1534	0.554612	0	0	0.546544	0.391375
CNU-LGE GABA	Kctd8	46.8296	1.17884	0	0	0.280392	0.133077
CNU-LGE GABA	Dcx	45.2754	0.613116	0	0	0.497093	0.360606
CNU-LGE GABA	Cpne6	45.1055	0.402706	0	0	0.769979	0.60847
CNU-LGE GABA	Sorcs3	37.9794	0.526665	0	0	0.494512	0.385782
CNU-LGE GABA	Cdh9	33.625	0.583614	7.24612e-248	1.76401e-247	0.313557	0.203131
CNU-LGE GABA	Rab3b	33.4628	0.379994	1.67592e-245	4.04674e-245	0.437022	0.323364
CNU-LGE GABA	Kctd12	30.5608	0.263412	4.06853e-205	9.5901e-205	0.824622	0.735765
CNU-LGE GABA	Cdh4	30.444	0.428257	1.43996e-203	3.36746e-203	0.48321	0.391249
CNU-LGE GABA	Mdga1	30.3652	0.440118	1.58421e-202	3.64736e-202	0.381934	0.282878
CNU-LGE GABA	Tmem132d	29.4759	0.282552	5.85594e-191	1.32764e-190	0.553219	0.438767
CNU-LGE GABA	Rbp4	28.7111	0.692258	2.77672e-181	6.15438e-181	0.235064	0.144212
CNU-LGE GABA	Galntl6	27.9788	0.454481	2.94608e-172	6.34048e-172	0.321744	0.230191
CNU-LGE GABA	Cntnap5b	27.9549	0.492224	5.74045e-172	1.22656e-171	0.325007	0.236328
CNU-LGE GABA	Sox2	27.2417	0.235208	2.08199e-163	4.35459e-163	0.779116	0.686624
CNU-LGE GABA	Npy2r	25.8946	1.01062	7.66637e-148	1.58119e-147	0.177069	0.0949488
CNU-LGE GABA	Gli3	24.8998	0.429121	7.47059e-137	1.49917e-136	0.289766	0.206427
CNU-LGE GABA	Cd24a	24.3201	0.262675	1.20223e-130	2.38041e-130	0.330525	0.250502
CNU-LGE GABA	Pde11a	24.1012	1.11235	2.4299e-128	4.7479e-128	0.141887	0.0649326
CNU-LGE GABA	Epha4	21.6342	0.170472	8.56779e-104	1.58052e-103	0.77526	0.704822
CNU-LGE GABA	Rsph1	19.5584	0.196919	3.49704e-85	6.21929e-85	0.280866	0.21622
CNU-LGE GABA	Cd68	17.8594	-0.0103032	2.44273e-71	4.00824e-71	0.334826	0.263765
CNU-LGE GABA	Tacr1	16.9477	0.899129	2.00253e-64	3.16357e-64	0.119015	0.0649326
CNU-LGE GABA	Eya4	15.9778	0.109992	1.8239e-57	2.82134e-57	0.611213	0.543319
CNU-LGE GABA	Rfx4	13.9947	0.00523024	1.67952e-44	2.44519e-44	0.455354	0.383636
CNU-LGE GABA	Hapln1	13.9873	0.193203	1.86458e-44	2.70137e-44	0.296084	0.247328
CNU-LGE GABA	Tmem255a	13.6205	0.191932	3.02396e-42	4.33872e-42	0.388431	0.348332
CNU-LGE GABA	Chat	13.3899	1.21809	6.92613e-41	9.8424e-41	0.0667754	0.0236638
CNU-LGE GABA	Plekha2	13.324	0.0208602	1.67905e-40	2.3634e-40	0.361643	0.306937
CNU-LGE GABA	Dab1	10.7557	0.04234	5.57251e-27	7.35571e-27	0.549392	0.479692
CNU-LGE GABA	Orai2	10.4441	0.102247	1.55972e-25	2.04069e-25	0.344646	0.309139
CNU-LGE GABA	Pthlh	9.84123	0.914448	7.47905e-23	9.57448e-23	0.0718778	0.0405799
CNU-LGE GABA	Dp427c	9.56937	0.121571	1.0756e-21	1.35937e-21	0.325126	0.293849
CNU-LGE GABA	Igfbpl1	9.28768	0.856302	1.57686e-20	1.96776e-20	0.0568971	0.0270081
CNU-LGE GABA	Grip1	9.12859	0.217454	6.93959e-20	8.58774e-20	0.238238	0.212095
CNU-LGE GABA	Cpne8	9.11566	0.0892171	7.81913e-20	9.63602e-20	0.435034	0.400064
CNU-LGE GABA	Thsd7a	9.09805	0.0380503	9.19662e-20	1.12868e-19	0.512578	0.470866
CNU-LGE GABA	Igfbp6	7.89081	-0.138063	3.00243e-15	3.62488e-15	0.287926	0.243354
CNU-LGE GABA	Sdk2	7.877	0.0375394	3.35336e-15	4.03217e-15	0.3814	0.343258
CNU-LGE GABA	Chodl	7.25359	0.868938	4.05858e-13	4.80238e-13	0.0602195	0.0372694
CNU-LGE GABA	Hat1	7.24748	0.0707838	4.24591e-13	5.0041e-13	0.447879	0.425616
CNU-LGE GABA	Ikzf1	7.02882	0.0395825	2.0829e-12	2.42597e-12	0.137674	0.112394
CNU-LGE GABA	Crh	6.77273	0.945909	1.26379e-11	1.44921e-11	0.0637793	0.0427548
CNU-LGE GABA	Slc44a5	5.49122	0.00110292	3.99168e-08	4.50772e-08	0.221329	0.20071
CNU-LGE GABA	Syt2	5.17491	-0.0832851	2.28026e-07	2.546e-07	0.260279	0.236104
CNU-LGE GABA	Siglech	4.158	-0.00337539	3.21046e-05	3.5315e-05	0.264907	0.248377
CNU-LGE GABA	Calb1	4.09283	-0.0803099	4.26134e-05	4.67018e-05	0.631356	0.555102
CNU-LGE GABA	Slc13a4	3.72544	-0.381546	0.000194971	0.000212112	0.161317	0.144725
CNU-LGE GABA	Ror1	3.40827	0.0154785	0.000653773	0.000708652	0.0790863	0.067232
CNU-LGE GABA	Vwc2l	2.96181	0.173762	0.00305832	0.00329102	0.291694	0.287683
CNU-LGE GABA	Cdh6	2.36151	0.00436217	0.0182005	0.0192369	0.262444	0.253392
CNU-LGE GABA	Map2	2.07374	0.109635	0.0381033	0.0399883	0.99825	0.985459
CNU-LGE GABA	Pcp2	1.98797	0.252625	0.046815	0.0489579	0.0376743	0.031322
CNU-LGE GABA	Fibcd1	1.48877	-0.217769	0.136547	0.140814	0.0754672	0.0696385
CNU-LGE GABA	Pou3f1	0.909953	-0.237362	0.362847	0.36906	0.200356	0.189817
CNU-LGE GABA	Dp140	0.0394017	0.365346	0.96857	0.96857	0.0010976	0.00097175
CNU-LGE GABA	Dp116	-0.0745472	0.0296158	0.940575	0.943753	0.00397508	0.00421674
CNU-LGE GABA	Sst	-0.324959	-0.0197075	0.745212	0.750264	0.0703649	0.0716497
CNU-LGE GABA	DystrophinExon50_53	-0.352717	-0.535226	0.724301	0.731692	0.00204687	0.0031773
CNU-LGE GABA	DystrophinExon51_53	-0.374539	-0.00512501	0.708003	0.717669	0.0191931	0.0204493
CNU-LGE GABA	DystrophinExon50_51	-1.07793	-0.259233	0.281064	0.286859	0.0146247	0.0181051
CNU-LGE GABA	Eomes	-1.08081	-0.0981508	0.27978	0.286534	0.0955799	0.0991633
CNU-LGE GABA	Slc6a3	-1.21359	-1.29473	0.224902	0.231128	0.00403441	0.00791485
CNU-LGE GABA	Ccdc153	-1.59355	-1.02259	0.111037	0.114906	0.0318007	0.0365411
CNU-LGE GABA	Dp427p2	-1.75348	-0.683889	0.0795201	0.0825786	0.00759419	0.0132267
CNU-LGE GABA	Vcan	-1.78229	-0.269148	0.074702	0.0778474	0.149333	0.152336
CNU-LGE GABA	Dp260	-2.33336	-0.79665	0.0196292	0.0206733	0.010086	0.0175756
CNU-LGE GABA	Carmn	-2.59654	-0.434658	0.0094169	0.00998864	0.110798	0.116909
CNU-LGE GABA	Th	-2.71824	-0.83449	0.00656295	0.00698636	0.021151	0.0297159
CNU-LGE GABA	Mog	-2.90709	-0.454402	0.00364806	0.00389739	0.405102	0.376491
CNU-LGE GABA	Prr16	-2.96014	-0.175897	0.00307499	0.00329701	0.252299	0.255484
CNU-LGE GABA	Tmem212	-3.02892	-1.74983	0.00245431	0.00265065	0.0142094	0.0237577
CNU-LGE GABA	Dp427m	-4.08153	-0.213495	4.47394e-05	4.88515e-05	0.100742	0.114352
CNU-LGE GABA	Lhfpl3	-4.32111	-0.213608	1.55246e-05	1.71406e-05	0.501038	0.468774
CNU-LGE GABA	Col19a1	-4.97333	-0.248195	6.58141e-07	7.29357e-07	0.148888	0.162419
CNU-LGE GABA	Cntn6	-5.1274	-0.195865	2.93764e-07	3.26771e-07	0.40528	0.399147
CNU-LGE GABA	Pln	-5.43977	-1.5522	5.33497e-08	5.97919e-08	0.0165233	0.0337885
CNU-LGE GABA	Galnt14	-5.47959	-0.259548	4.26325e-08	4.79615e-08	0.27526	0.280458
CNU-LGE GABA	Cort	-5.69665	-0.849652	1.22186e-08	1.38508e-08	0.0257787	0.0440236
CNU-LGE GABA	Dp427p	-5.91469	-0.357363	3.32495e-09	3.78356e-09	0.0705429	0.0899088
CNU-LGE GABA	Rxfp1	-6.57137	-0.814345	4.98544e-11	5.69491e-11	0.0720261	0.0912441
CNU-LGE GABA	Dystrophin_Exon56_62	-6.84079	-0.222618	7.87586e-12	9.06639e-12	0.188401	0.210007
CNU-LGE GABA	Adamtsl1	-6.92481	-0.290914	4.36574e-12	5.04523e-12	0.155859	0.17639
CNU-LGE GABA	Trp73	-6.98733	-2.37102	2.80161e-12	3.2503e-12	0.00851379	0.0308165
CNU-LGE GABA	Chrm2	-7.03091	-0.189775	2.05186e-12	2.39922e-12	0.321359	0.335517
CNU-LGE GABA	Cbln4	-7.18082	-0.317097	6.92952e-13	8.13465e-13	0.191664	0.211281
CNU-LGE GABA	Bmp4	-7.34904	-1.54515	1.99639e-13	2.37172e-13	0.0183032	0.0416477
CNU-LGE GABA	Zfp366	-7.58224	-0.648761	3.39638e-14	4.05111e-14	0.0498072	0.0739349
CNU-LGE GABA	Spi1	-7.8275	-0.508291	4.97676e-15	5.96007e-15	0.10089	0.124331
CNU-LGE GABA	Acta2	-8.04881	-0.921586	8.36055e-16	1.0135e-15	0.0926135	0.116761
CNU-LGE GABA	Sox17	-8.41072	-0.673743	4.07501e-17	4.96015e-17	0.057787	0.0843425
CNU-LGE GABA	Dpyd	-9.02387	-0.163966	1.81554e-19	2.21899e-19	0.261317	0.292324
CNU-LGE GABA	Emcn	-9.17654	-0.491244	4.45166e-20	5.53198e-20	0.0934441	0.122073
CNU-LGE GABA	Dystrophin_Exon45_49	-9.36217	-0.219789	7.81125e-21	9.78878e-21	0.309671	0.333132
CNU-LGE GABA	Spag16	-9.50041	-1.71236	2.09067e-21	2.63105e-21	0.0285672	0.0584197
CNU-LGE GABA	Nostrin	-9.58342	-0.489542	9.38848e-22	1.19161e-21	0.0915455	0.121795
CNU-LGE GABA	Enpp6	-9.60947	-0.789262	7.29265e-22	9.29579e-22	0.0740136	0.103359
CNU-LGE GABA	Inpp4b	-9.93014	-0.248695	3.0781e-23	3.95756e-23	0.3062	0.328003
CNU-LGE GABA	Paqr5	-10.0474	-0.886241	9.43131e-24	1.21787e-23	0.0538416	0.0853055
CNU-LGE GABA	Ano1	-10.3102	-1.48809	6.33886e-25	8.22114e-25	0.0229012	0.055749
CNU-LGE GABA	Pglyrp1	-10.4108	-0.538805	2.21385e-25	2.88383e-25	0.093978	0.126589
CNU-LGE GABA	Kdr	-10.5996	-0.413434	2.99118e-26	3.93089e-26	0.148324	0.180514
CNU-LGE GABA	Acvrl1	-10.9109	-0.520886	1.02209e-27	1.35518e-27	0.143103	0.174449
CNU-LGE GABA	Mecom	-11.1337	-0.757167	8.59821e-29	1.14514e-28	0.0673391	0.102341
CNU-LGE GABA	Cyp1b1	-11.8263	-2.07738	2.85563e-32	3.82037e-32	0.020528	0.0579709
CNU-LGE GABA	Fgd5	-12.0913	-0.618852	1.17458e-33	1.57851e-33	0.106259	0.14318
CNU-LGE GABA	Aldh1a2	-12.2708	-2.4361	1.29942e-34	1.75422e-34	0.0206764	0.0593936
CNU-LGE GABA	Cd74	-12.3251	-1.07931	6.63908e-35	9.00369e-35	0.0704242	0.108382
CNU-LGE GABA	Rasl10a	-12.3428	-0.685916	5.32647e-35	7.2567e-35	0.19997	0.225497
CNU-LGE GABA	Adgrl4	-12.4694	-0.448	1.0967e-35	1.50101e-35	0.187007	0.222569
CNU-LGE GABA	Ebf3	-12.5156	-1.51493	6.13505e-36	8.43569e-36	0.0398695	0.0789957
CNU-LGE GABA	Gpr17	-12.5173	-0.728663	6.00233e-36	8.29159e-36	0.0883417	0.127427
CNU-LGE GABA	Cpne4	-12.876	-0.141697	6.14136e-38	8.52329e-38	0.538861	0.563398
CNU-LGE GABA	Trbc2	-12.9283	-3.1906	3.11793e-38	4.34754e-38	0.00539899	0.0467838
CNU-LGE GABA	Gm2115	-12.9688	-0.694184	1.83949e-38	2.57702e-38	0.138624	0.176372
CNU-LGE GABA	Col1a1	-13.3717	-1.39172	8.84864e-41	1.25145e-40	0.0610501	0.102251
CNU-LGE GABA	Prss35	-13.533	-1.76039	9.98459e-42	1.42568e-41	0.0219223	0.065092
CNU-LGE GABA	Dystrophin_Exon2_29	-13.8817	-0.313238	8.17859e-44	1.17915e-43	0.314743	0.348765
CNU-LGE GABA	Trpc4	-14.2452	-0.483283	4.79924e-46	7.02156e-46	0.230139	0.266148
CNU-LGE GABA	Cd300c2	-14.448	-0.800503	2.57888e-47	3.79173e-47	0.100237	0.144357
CNU-LGE GABA	Lypd6	-14.5464	-0.414962	6.15727e-48	9.09805e-48	0.252507	0.28978
CNU-LGE GABA	Fmod	-14.6063	-2.66417	2.55889e-48	3.79995e-48	0.0184812	0.0647633
CNU-LGE GABA	Garnl3	-14.6897	-0.243602	7.50603e-49	1.12025e-48	0.66369	0.625006
CNU-LGE GABA	Slfn5	-14.8378	-0.820987	8.34639e-50	1.25196e-49	0.0824978	0.128886
CNU-LGE GABA	Laptm5	-14.8744	-0.472113	4.83095e-50	7.28321e-50	0.342065	0.371301
CNU-LGE GABA	Igf2	-14.8881	-1.17366	3.93759e-50	5.96665e-50	0.127855	0.169181
CNU-LGE GABA	Mal	-14.8912	-0.459211	3.76023e-50	5.72712e-50	0.625571	0.598623
CNU-LGE GABA	Sla	-15.1551	-1.24781	7.00599e-52	1.07257e-51	0.0431326	0.0912736
CNU-LGE GABA	Stard5	-15.689	-0.59984	1.79845e-55	2.76756e-55	0.142866	0.190077
CNU-LGE GABA	Cd93	-16.2271	-0.947922	3.24384e-59	5.04409e-59	0.0748443	0.12576
CNU-LGE GABA	Pecam1	-16.2897	-0.600961	1.16807e-59	1.82588e-59	0.176239	0.223125
CNU-LGE GABA	Vip	-16.3771	-1.46509	2.78921e-60	4.38305e-60	0.046722	0.0984689
CNU-LGE GABA	Foxj1	-17.0049	-0.990589	7.55424e-65	1.19979e-64	0.115188	0.166081
CNU-LGE GABA	Cd53	-17.0779	-0.734668	2.16621e-65	3.45895e-65	0.153486	0.203312
CNU-LGE GABA	Dystrophin_Exon30_44	-17.2819	-0.36858	6.44e-67	1.03388e-66	0.34426	0.381941
CNU-LGE GABA	Dp40	-17.4614	-1.18122	2.81842e-68	4.5493e-68	0.047968	0.103937
CNU-LGE GABA	Sipa1l3	-17.5479	-0.347408	6.17516e-69	1.0022e-68	0.450667	0.476902
CNU-LGE GABA	Gjb2	-17.8267	-1.69944	4.38367e-71	7.15358e-71	0.0428063	0.0988489
CNU-LGE GABA	Ly6a	-17.8715	-0.571877	1.96519e-71	3.24256e-71	0.261465	0.307481
CNU-LGE GABA	Tle4	-18.1485	-0.269514	1.3198e-73	2.18983e-73	0.537051	0.568051
CNU-LGE GABA	Dcn	-18.1542	-1.70833	1.18936e-73	1.98449e-73	0.0665974	0.121938
CNU-LGE GABA	Sntb1	-18.3143	-1.55049	6.36863e-75	1.06863e-74	0.0387125	0.0969217
CNU-LGE GABA	Cldn5	-18.3491	-0.733149	3.3584e-75	5.6673e-75	0.143044	0.198426
CNU-LGE GABA	Cspg4	-18.3762	-0.951773	2.03886e-75	3.46023e-75	0.0851676	0.142845
CNU-LGE GABA	Dp71_Dp40_firstexon	-18.5011	-1.1345	2.02474e-76	3.45602e-76	0.0495699	0.109247
CNU-LGE GABA	Ndst3	-18.659	-0.412699	1.06783e-77	1.83321e-77	0.308751	0.354749
CNU-LGE GABA	Cplx3	-19.0246	-1.65306	1.06683e-80	1.84214e-80	0.0431919	0.10334
CNU-LGE GABA	Pdgfra	-19.0315	-0.597489	9.3573e-81	1.62521e-80	0.22836	0.281032
CNU-LGE GABA	Sncg	-19.2294	-1.89511	2.10049e-82	3.66969e-82	0.0369623	0.0974022
CNU-LGE GABA	Sema3d	-19.2953	-1.50624	5.87751e-83	1.03291e-82	0.0425986	0.103875
CNU-LGE GABA	Cwh43	-19.3907	-1.88373	9.24851e-84	1.635e-83	0.0282112	0.090007
CNU-LGE GABA	Pcsk5	-19.7853	-0.735338	3.98656e-87	7.13258e-87	0.140374	0.200386
CNU-LGE GABA	Slc1a6	-20.2279	-0.739867	5.56282e-91	1.00131e-90	0.111184	0.175898
CNU-LGE GABA	Cd44	-20.6626	-1.23521	7.52585e-95	1.36291e-94	0.0774548	0.14124
CNU-LGE GABA	Opalin	-21.1505	-0.942901	2.72993e-99	4.97416e-99	0.172471	0.229386
CNU-LGE GABA	Bhlhe40	-21.5232	-0.209084	9.43697e-103	1.73011e-102	0.747375	0.72668
CNU-LGE GABA	Spp1	-21.883	-1.70232	3.77043e-106	6.99885e-106	0.0726787	0.138917
CNU-LGE GABA	Prph	-21.9538	-1.62667	7.96394e-107	1.4876e-106	0.0522397	0.120951
CNU-LGE GABA	Sox10	-22.1979	-0.773819	3.60012e-109	6.76731e-109	0.179264	0.241394
CNU-LGE GABA	Mbp	-22.204	-0.132427	3.14425e-109	5.94803e-109	0.984634	0.9598
CNU-LGE GABA	Ccn2	-22.4349	-1.57905	1.79822e-111	3.42354e-111	0.0651439	0.134976
CNU-LGE GABA	Ndst4	-22.4852	-1.27849	5.79269e-112	1.10995e-111	0.0783744	0.147564
CNU-LGE GABA	Igfbp4	-23.7696	-0.593252	6.88803e-125	1.32841e-124	0.313319	0.365819
CNU-LGE GABA	Trem2	-24.08	-0.8283	4.05161e-128	7.86488e-128	0.218867	0.285546
CNU-LGE GABA	Dpy19l1	-24.1901	-0.216744	2.82482e-129	5.55611e-129	0.811006	0.782221
CNU-LGE GABA	Arhgap12	-24.4867	-0.378873	2.04855e-132	4.08336e-132	0.492821	0.528504
CNU-LGE GABA	Kcnmb2	-24.9858	-0.9568	8.71641e-138	1.76107e-137	0.118155	0.195316
CNU-LGE GABA	Fign	-24.9881	-1.34297	8.24064e-138	1.67635e-137	0.0668051	0.145563
CNU-LGE GABA	Gjc3	-25.3481	-0.590154	9.42816e-142	1.93115e-141	0.459745	0.492965
CNU-LGE GABA	Fos	-26.8422	-0.665658	1.04085e-158	2.16178e-158	0.195402	0.277619
CNU-LGE GABA	Pkib	-27.4038	-1.57444	2.4694e-165	5.2015e-165	0.0500742	0.137805
CNU-LGE GABA	Opn3	-27.843	-1.2486	1.31065e-170	2.78044e-170	0.0808662	0.168366
CNU-LGE GABA	Npnt	-28.0121	-1.97778	1.15862e-172	2.51175e-172	0.0396915	0.128497
CNU-LGE GABA	Myl4	-28.1509	-1.34557	2.33431e-174	5.09773e-174	0.099288	0.185293
CNU-LGE GABA	Arhgap25	-28.6712	-1.31096	8.72263e-181	1.91898e-180	0.107238	0.193541
CNU-LGE GABA	Adamts2	-28.7155	-1.22606	2.44499e-181	5.45986e-181	0.109433	0.196298
CNU-LGE GABA	Rspo2	-29.3353	-2.26973	3.67568e-189	8.27027e-189	0.0335509	0.12656
CNU-LGE GABA	Deptor	-29.8056	-1.11721	3.30616e-195	7.5533e-195	0.105191	0.198645
CNU-LGE GABA	Hs3st2	-30.3803	-1.15658	1.00072e-202	2.32199e-202	0.143667	0.23077
CNU-LGE GABA	Fn1	-30.7208	-0.926394	3.00684e-207	7.14426e-207	0.213646	0.300055
CNU-LGE GABA	Rspo1	-31.9735	-2.22507	2.5468e-224	6.1e-224	0.041857	0.142423
CNU-LGE GABA	Cobll1	-33.637	-0.883738	4.8265e-248	1.18469e-247	0.193592	0.292963
CNU-LGE GABA	Arhgef28	-34.2639	-0.538226	2.70808e-257	6.7025e-257	0.341827	0.442338
CNU-LGE GABA	Cbln1	-34.7298	-2.87298	2.79587e-264	6.97792e-264	0.0291308	0.13911
CNU-LGE GABA	Gadd45a	-35.0342	-1.02264	6.77661e-269	1.70564e-268	0.168911	0.273206
CNU-LGE GABA	Cux2	-36.4655	-0.597836	3.90691e-291	9.91755e-291	0.497449	0.539728
CNU-LGE GABA	Igsf21	-37.1209	-0.822249	1.29342e-301	3.3116e-301	0.282527	0.374588
CNU-LGE GABA	Tox	-37.7971	-0.750299	0	0	0.324295	0.416701
CNU-LGE GABA	Emx1	-37.8521	-3.25337	0	0	0.0155443	0.136664
CNU-LGE GABA	Rprm	-38.2063	-1.09346	0	0	0.248205	0.346199
CNU-LGE GABA	Igf1	-39.5019	-2.22773	0	0	0.0508751	0.175377
CNU-LGE GABA	Shisa6	-40.833	-1.59057	0	0	0.102047	0.226764
CNU-LGE GABA	Fezf2	-41.2846	-1.82069	0	0	0.0871551	0.213257
CNU-LGE GABA	Zfpm2	-42.9071	-1.71119	0	0	0.0858796	0.219379
CNU-LGE GABA	Pvalb	-42.9875	-1.01243	0	0	0.287244	0.396856
CNU-LGE GABA	Acsbg1	-43.1633	-0.529943	0	0	0.668674	0.701599
CNU-LGE GABA	Angpt1	-45.13	-1.96901	0	0	0.0675467	0.209319
CNU-LGE GABA	Gng12	-46.2117	-0.496685	0	0	0.627499	0.682127
CNU-LGE GABA	Nell1	-46.6162	-1.04196	0	0	0.309819	0.416339
CNU-LGE GABA	Igfbp5	-48.0682	-0.555152	0	0	0.668971	0.72847
CNU-LGE GABA	Nrp2	-49.5424	-1.19216	0	0	0.186681	0.336229
CNU-LGE GABA	Cntnap4	-51.1744	-1.15954	0	0	0.177484	0.334927
CNU-LGE GABA	Nrep	-52.1749	-0.618014	0	0	0.601483	0.669092
CNU-LGE GABA	Plch1	-52.2301	-2.11836	0	0	0.06814	0.232458
CNU-LGE GABA	Dystrophin_Exon79	-52.3655	-0.924452	0	0	0.272234	0.424609
CNU-LGE GABA	Rorb	-53.9244	-0.785741	0	0	0.555621	0.620634
CNU-LGE GABA	Sema6a	-54.1098	-0.747603	0	0	0.449362	0.57432
CNU-LGE GABA	Parm1	-54.428	-1.07531	0	0	0.278968	0.427071
CNU-LGE GABA	Nxph3	-55.3121	-2.60704	0	0	0.0648769	0.236804
CNU-LGE GABA	Slc39a12	-56.2757	-0.904256	0	0	0.448354	0.564654
CNU-LGE GABA	Enpp2	-57.6022	-0.846648	0	0	0.469712	0.591879
CNU-LGE GABA	Syt17	-60.8593	-2.54405	0	0	0.0544646	0.246415
CNU-LGE GABA	Clmn	-61.0622	-0.767932	0	0	0.645802	0.704652
CNU-LGE GABA	Pdzrn3	-62.2467	-2.19184	0	0	0.0978938	0.285922
CNU-LGE GABA	Olig1	-62.8846	-0.796521	0	0	0.652477	0.725443
CNU-LGE GABA	Ntsr2	-64.1137	-0.823134	0	0	0.611332	0.694693
CNU-LGE GABA	Neurod1	-65.256	-2.73765	0	0	0.0596559	0.263394
CNU-LGE GABA	Fyn	-66.9632	-0.411278	0	0	0.858588	0.863166
CNU-LGE GABA	Fabp7	-67.1704	-0.989676	0	0	0.477722	0.609837
CNU-LGE GABA	Gfap	-68.2964	-1.23001	0	0	0.402818	0.572025
CNU-LGE GABA	Car4	-69.1555	-1.48975	0	0	0.200297	0.403208
CNU-LGE GABA	Prdm8	-70.1543	-3.32227	0	0	0.0431326	0.263274
CNU-LGE GABA	Zfp536	-71.8273	-1.4393	0	0	0.206704	0.419582
CNU-LGE GABA	Calb2	-72.3316	-2.37258	0	0	0.160991	0.365031
CNU-LGE GABA	Aqp4	-72.3911	-1.13504	0	0	0.500682	0.629073
CNU-LGE GABA	Rims3	-72.7925	-0.858172	0	0	0.743281	0.71598
CNU-LGE GABA	Btbd11	-73.0741	-2.01264	0	0	0.113082	0.33848
CNU-LGE GABA	Rnf152	-73.0774	-2.18393	0	0	0.106645	0.330334
CNU-LGE GABA	Satb2	-73.892	-2.7454	0	0	0.0825571	0.305923
CNU-LGE GABA	Cdh20	-76.9153	-1.25417	0	0	0.313319	0.518681
CNU-LGE GABA	Nwd2	-77.3024	-2.50891	0	0	0.102284	0.336845
CNU-LGE GABA	Rmst	-79.0219	-1.24824	0	0	0.445951	0.600016
CNU-LGE GABA	Gfra2	-79.3185	-1.39619	0	0	0.310739	0.513215
CNU-LGE GABA	Nr2f2	-79.5381	-1.53282	0	0	0.30089	0.497648
CNU-LGE GABA	Pip5k1b	-79.7919	-1.80275	0	0	0.174251	0.411915
CNU-LGE GABA	Tmem163	-80.3982	-2.4129	0	0	0.118244	0.35768
CNU-LGE GABA	Bdnf	-81.2445	-3.54366	0	0	0.0406111	0.296574
CNU-LGE GABA	Prox1	-83.3069	-1.92427	0	0	0.212815	0.442336
CNU-LGE GABA	Dkk3	-85.3206	-1.25395	0	0	0.584456	0.664733
CNU-LGE GABA	Rora	-86.1261	-1.04282	0	0	0.690359	0.762598
CNU-LGE GABA	Tanc1	-86.5529	-2.12825	0	0	0.160753	0.411481
CNU-LGE GABA	Plcxd2	-87.0308	-1.45577	0	0	0.373005	0.565614
CNU-LGE GABA	Neurod6	-90.4636	-3.36525	0	0	0.0886087	0.358091
CNU-LGE GABA	Dner	-92.4441	-0.900074	0	0	0.776179	0.853813
CNU-LGE GABA	Cabp7	-98.6426	-2.52768	0	0	0.170484	0.450604
CNU-LGE GABA	Bhlhe22	-104.058	-3.49881	0	0	0.068585	0.38866
CNU-LGE GABA	Ptprd	-109.817	-1.08891	0	0	0.648799	0.789105
CNU-LGE GABA	Id2	-112.825	-1.42106	0	0	0.475438	0.708047
CNU-LGE GABA	Fhod3	-122.564	-2.56973	0	0	0.164996	0.516977
CNU-LGE GABA	Slc17a6	-128.495	-3.64738	0	0	0.12299	0.496047
CNU-LGE GABA	Slc17a7	-168.57	-3.61424	0	0	0.272916	0.664101
CNU-LGE GABA	Nrn1	-207.938	-4.24745	0	0	0.20709	0.746377
CNU-HYa GABA	Gad2	233.976	3.78986	0	0	0.960052	0.383325
CNU-HYa GABA	Gad1	216.966	3.2011	0	0	0.955912	0.550328
CNU-HYa GABA	Vat1l	196.517	2.78756	0	0	0.89903	0.468389
CNU-HYa GABA	Dner	154.804	1.42791	0	0	0.962327	0.847824
CNU-HYa GABA	Tmem255a	148.016	2.48386	0	0	0.72984	0.338713
CNU-HYa GABA	Plcxd3	119.912	1.85147	0	0	0.700485	0.388063
CNU-HYa GABA	Cacna2d2	118.331	1.9022	0	0	0.666095	0.3633
CNU-HYa GABA	Calb2	110.483	1.90943	0	0	0.682096	0.348365
CNU-HYa GABA	Rasgrf2	100.783	1.2991	0	0	0.781388	0.535085
CNU-HYa GABA	Hpcal1	100.621	1.49485	0	0	0.671913	0.454914
CNU-HYa GABA	Cdh13	96.1353	1.40938	0	0	0.688624	0.479306
CNU-HYa GABA	Rmst	91.7372	1.21878	0	0	0.756807	0.589832
CNU-HYa GABA	Grik3	90.1419	1.42543	0	0	0.621298	0.394096
CNU-HYa GABA	Map2	83.2526	0.454087	0	0	0.993323	0.985697
CNU-HYa GABA	Cntnap4	80.6898	1.55576	0	0	0.538568	0.323259
CNU-HYa GABA	Cdh4	80.2055	1.38632	0	0	0.57721	0.389205
CNU-HYa GABA	Arhgap6	76.943	2.03177	0	0	0.418277	0.174625
CNU-HYa GABA	Penk	76.6174	1.6153	0	0	0.54696	0.343517
CNU-HYa GABA	Parm1	75.7353	1.34097	0	0	0.592503	0.416854
CNU-HYa GABA	Nr2f2	73.9083	1.1162	0	0	0.658784	0.485778
CNU-HYa GABA	Calb1	70.1356	0.993035	0	0	0.695151	0.553819
CNU-HYa GABA	Rab3b	69.0889	1.40798	0	0	0.511339	0.322054
CNU-HYa GABA	Rims3	68.5843	0.783918	0	0	0.866915	0.712592
CNU-HYa GABA	Cpne6	68.0258	0.773564	0	0	0.751772	0.610206
CNU-HYa GABA	Wfs1	65.3152	1.0555	0	0	0.620664	0.518907
CNU-HYa GABA	Dcx	63.6294	1.10978	0	0	0.527266	0.36075
CNU-HYa GABA	Lhfpl3	62.4639	0.899228	0	0	0.613875	0.465736
CNU-HYa GABA	Cbln4	59.3881	1.51425	0	0	0.394181	0.205251
CNU-HYa GABA	Trpc4	59.0704	1.27628	0	0	0.438157	0.259835
CNU-HYa GABA	Slc1a6	55.7534	1.64514	0	0	0.345692	0.168601
CNU-HYa GABA	Sox11	55.2353	0.844413	0	0	0.582917	0.481138
CNU-HYa GABA	Syt6	54.2618	1.28147	0	0	0.40317	0.232157
CNU-HYa GABA	Chodl	53.1793	3.31822	0	0	0.220701	0.0327784
CNU-HYa GABA	Btbd11	52.6711	1.0027	0	0	0.476949	0.326223
CNU-HYa GABA	Nrp2	52.2409	0.97761	0	0	0.475009	0.326734
CNU-HYa GABA	Nts	51.4142	2.2701	0	0	0.26423	0.0869694
CNU-HYa GABA	Tacr1	45.7479	2.33662	0	0	0.221932	0.0623469
CNU-HYa GABA	Npy2r	42.8269	1.8844	0	0	0.240134	0.0937305
CNU-HYa GABA	Cntn6	42.3492	0.821435	0	0	0.487579	0.396802
CNU-HYa GABA	Pdyn	41.3361	1.5368	0	0	0.277285	0.139379
CNU-HYa GABA	Slit2	41.1416	0.824051	0	0	0.46147	0.358175
CNU-HYa GABA	Sorcs3	39.8012	0.745305	0	0	0.481649	0.386968
CNU-HYa GABA	Slc44a5	38.783	1.05867	0	0	0.323051	0.197909
CNU-HYa GABA	Nell1	38.2271	0.653723	0	0	0.511488	0.409684
CNU-HYa GABA	Plcxd2	36.4464	0.470253	7.84462e-291	2.06182e-290	0.640433	0.556404
CNU-HYa GABA	Neto2	35.9968	0.617638	9.38059e-284	2.44389e-283	0.528273	0.46772
CNU-HYa GABA	Kctd8	34.298	1.2853	8.41215e-258	2.1538e-257	0.248676	0.1351
CNU-HYa GABA	Necab1	33.3071	0.505859	3.04354e-243	7.40928e-243	0.576203	0.51755
CNU-HYa GABA	Sst	33.2374	2.02793	3.10937e-242	7.508e-242	0.182954	0.0683689
CNU-HYa GABA	Grip1	32.9575	1.04293	3.30563e-238	7.85417e-238	0.307758	0.210271
CNU-HYa GABA	Ndst4	31.973	1.15306	2.58898e-224	6.00724e-224	0.249944	0.142062
CNU-HYa GABA	Necab2	31.8977	0.496661	2.87086e-223	6.60966e-223	0.518389	0.443474
CNU-HYa GABA	Gfra2	31.7875	0.52907	9.62992e-222	2.20007e-221	0.55621	0.504569
CNU-HYa GABA	Galntl6	30.5922	0.904055	1.5546e-205	3.39497e-205	0.319918	0.230929
CNU-HYa GABA	Dpyd	29.8511	0.707795	8.4829e-196	1.81253e-195	0.371615	0.288888
CNU-HYa GABA	Th	25.282	2.78452	5.03849e-141	1.03202e-140	0.116039	0.026895
CNU-HYa GABA	Pip5k1b	23.4085	0.415245	3.49824e-121	6.79071e-121	0.452331	0.402059
CNU-HYa GABA	Myo16	22.3258	0.547443	2.07484e-110	3.95017e-110	0.382581	0.333689
CNU-HYa GABA	Garnl3	21.4536	0.23708	4.22563e-102	7.89315e-102	0.652667	0.625615
CNU-HYa GABA	Cpne8	21.0175	0.525231	4.53501e-98	8.21279e-98	0.427154	0.400555
CNU-HYa GABA	Pde11a	19.5238	1.36023	6.88538e-85	1.20292e-84	0.133532	0.0657507
CNU-HYa GABA	Meis2	18.8823	0.484531	1.59392e-79	2.73638e-79	0.527863	0.564251
CNU-HYa GABA	Cntnap5b	18.1466	0.634031	1.36507e-73	2.26495e-73	0.285602	0.238135
CNU-HYa GABA	Dp427c	17.8369	0.574088	3.65108e-71	5.89332e-71	0.333197	0.293848
CNU-HYa GABA	Sox2	15.3377	0.188365	4.28348e-53	6.5577e-53	0.662365	0.690707
CNU-HYa GABA	Rprm	15.2951	0.264405	8.24344e-53	1.24913e-52	0.384521	0.341505
CNU-HYa GABA	Prr16	15.1839	0.543235	4.52142e-52	6.81655e-52	0.290638	0.254346
CNU-HYa GABA	Galnt14	13.1993	0.489403	8.8583e-40	1.27714e-39	0.306043	0.279525
CNU-HYa GABA	Gucy1a1	12.4685	0.228325	1.10914e-35	1.55384e-35	0.495263	0.484162
CNU-HYa GABA	Unc13c	12.2601	0.22472	1.48333e-34	2.0683e-34	0.451772	0.43664
CNU-HYa GABA	Rspo1	11.5362	0.566006	8.66719e-31	1.19174e-30	0.175643	0.137784
CNU-HYa GABA	Mdga1	10.6036	0.389825	2.86765e-26	3.85381e-26	0.306602	0.285807
CNU-HYa GABA	Vwc2l	9.75616	0.418049	1.73599e-22	2.27131e-22	0.301902	0.287416
CNU-HYa GABA	Fign	9.02012	0.54564	1.87878e-19	2.41557e-19	0.16893	0.142007
CNU-HYa GABA	Ndst3	8.9659	0.301255	3.07759e-19	3.93985e-19	0.360947	0.352889
CNU-HYa GABA	Sdk2	8.8168	0.251859	1.1778e-18	1.50131e-18	0.359605	0.344177
CNU-HYa GABA	Inpp4b	8.72319	0.243406	2.70469e-18	3.43287e-18	0.344983	0.326713
CNU-HYa GABA	Sncg	8.67842	0.781725	4.01322e-18	5.05053e-18	0.12238	0.0944685
CNU-HYa GABA	Crh	8.14671	1.1862	3.73966e-16	4.66671e-16	0.0709437	0.0427039
CNU-HYa GABA	Cbln1	7.73162	0.493258	1.06186e-14	1.31956e-14	0.158075	0.134541
CNU-HYa GABA	Sema3a	7.52797	0.420571	5.15361e-14	6.37759e-14	0.262253	0.250399
CNU-HYa GABA	Dystrophin_Exon30_44	7.23574	0.260559	4.62994e-13	5.70577e-13	0.380567	0.380604
CNU-HYa GABA	Pthlh	5.70503	1.01616	1.16326e-08	1.37644e-08	0.0607609	0.0411369
CNU-HYa GABA	Dystrophin_Exon56_62	5.19051	0.422154	2.09714e-07	2.45217e-07	0.216001	0.209044
CNU-HYa GABA	Thsd7a	4.85413	0.13315	1.20916e-06	1.39735e-06	0.463596	0.472601
CNU-HYa GABA	Kcnmb2	4.57797	0.49028	4.69512e-06	5.38398e-06	0.196643	0.192459
CNU-HYa GABA	Pcsk5	4.28409	0.322406	1.83486e-05	2.07207e-05	0.205595	0.198042
CNU-HYa GABA	Plch1	4.19987	0.407328	2.67073e-05	3.00457e-05	0.226557	0.226627
CNU-HYa GABA	Arhgap12	3.82659	0.139994	0.000129932	0.000145622	0.497687	0.528096
CNU-HYa GABA	Tmem132d	3.42166	0.0667697	0.000622401	0.000687187	0.442857	0.442829
CNU-HYa GABA	Dystrophin_Exon45_49	3.41806	0.25744	0.000630682	0.000693751	0.322604	0.332581
CNU-HYa GABA	Cdh9	2.93192	0.214681	0.00336869	0.00367832	0.211824	0.206912
CNU-HYa GABA	Celf2	2.92094	-0.040558	0.00348978	0.00379658	0.839053	0.891466
CNU-HYa GABA	Slc6a3	2.90634	1.7759	0.00365684	0.0039638	0.0178292	0.00748505
CNU-HYa GABA	Spag16	2.36684	0.137421	0.0179407	0.0193057	0.0654606	0.0571246
CNU-HYa GABA	Igfbpl1	2.13881	0.240886	0.032451	0.0345446	0.0355837	0.0278508
CNU-HYa GABA	Dystrophin_Exon2_29	1.96596	0.229519	0.0493031	0.0522965	0.331443	0.348025
CNU-HYa GABA	DystrophinExon50_51	1.412	0.663554	0.157949	0.1646	0.02279	0.0178419
CNU-HYa GABA	Dp427p	1.39632	0.406495	0.162619	0.168874	0.0918314	0.0891454
CNU-HYa GABA	Chat	0.727812	0.634595	0.466729	0.481314	0.0275643	0.0251254
CNU-HYa GABA	Rsph1	0.676575	0.0584062	0.498676	0.510713	0.214845	0.218621
CNU-HYa GABA	Dp427p2	0.442666	0.58555	0.658007	0.671574	0.0145095	0.0129837
CNU-HYa GABA	Dp427m	0.399746	0.29761	0.689344	0.701148	0.112309	0.113914
CNU-HYa GABA	DystrophinExon51_53	0.259955	0.245502	0.794898	0.80575	0.0212234	0.020381
CNU-HYa GABA	Dp116	0.228254	0.513418	0.819449	0.82781	0.00499814	0.00418521
CNU-HYa GABA	Col6a1	0.0304269	0.180951	0.975727	0.979023	0.18937	0.195103
CNU-HYa GABA	Dp140	0.0196742	0.467129	0.984303	0.984303	0.00104439	0.000974237
CNU-HYa GABA	DystrophinExon50_53	-0.172222	0.0251314	0.863263	0.869115	0.00253637	0.00315462
CNU-HYa GABA	Fhod3	-0.712786	0.0248392	0.475978	0.489154	0.488885	0.504935
CNU-HYa GABA	Pde7b	-0.834308	0.0277148	0.404107	0.418188	0.554308	0.605797
CNU-HYa GABA	Foxp2	-1.45476	0.145513	0.145737	0.152408	0.283849	0.304332
CNU-HYa GABA	Chrm2	-1.5131	0.225132	0.130255	0.136699	0.303618	0.335927
CNU-HYa GABA	Tox	-1.84779	0.10252	0.064633	0.068071	0.37997	0.414392
CNU-HYa GABA	Dp260	-1.93895	-0.390876	0.0525073	0.0554971	0.0105185	0.017507
CNU-HYa GABA	Cort	-2.24068	0.133755	0.025047	0.0267588	0.0351734	0.0436142
CNU-HYa GABA	Kcnh5	-2.35656	-0.00759923	0.0184451	0.0197769	0.440768	0.46928
CNU-HYa GABA	Ccdc153	-2.42888	-0.918716	0.0151457	0.0163574	0.0281238	0.0366125
CNU-HYa GABA	Cd24a	-3.31581	0.12614	0.000913769	0.00100144	0.229131	0.254046
CNU-HYa GABA	Hat1	-3.43683	0.103402	0.000588573	0.000652262	0.382395	0.427685
CNU-HYa GABA	Pcp2	-3.68344	-0.590539	0.000230104	0.000255959	0.0186871	0.0319212
CNU-HYa GABA	Tmem212	-3.80356	-1.77525	0.00014263	0.000159253	0.0102574	0.0238011
CNU-HYa GABA	Fibcd1	-4.33697	-0.349979	1.44462e-05	1.6376e-05	0.0547184	0.0702849
CNU-HYa GABA	Sema5b	-4.41092	-0.0092839	1.02933e-05	1.1713e-05	0.138941	0.15808
CNU-HYa GABA	Htr1f	-4.54749	0.0332158	5.42896e-06	6.20154e-06	0.154345	0.175193
CNU-HYa GABA	Dpy19l1	-4.74563	-0.0702054	2.07861e-06	2.39281e-06	0.729653	0.7848
CNU-HYa GABA	Vcan	-4.88245	-0.106907	1.04775e-06	1.21555e-06	0.133159	0.152783
CNU-HYa GABA	Fyn	-5.01381	-0.113808	5.33621e-07	6.21511e-07	0.789892	0.865127
CNU-HYa GABA	Fgd5	-5.41025	-0.208855	6.29356e-08	7.38809e-08	0.122865	0.142422
CNU-HYa GABA	Pkib	-5.6655	0.103992	1.466e-08	1.72778e-08	0.110854	0.135383
CNU-HYa GABA	Gpr17	-5.79272	-0.256158	6.92555e-09	8.22756e-09	0.105334	0.126641
CNU-HYa GABA	Pdgfra	-5.87887	-0.117305	4.13082e-09	4.92713e-09	0.255315	0.279855
CNU-HYa GABA	Pln	-5.91118	-1.69442	3.39666e-09	4.06777e-09	0.0126818	0.033771
CNU-HYa GABA	Ebf3	-6.04508	-0.219594	1.49337e-09	1.79567e-09	0.0557628	0.0782413
CNU-HYa GABA	Sema3d	-6.22786	-0.150591	4.72848e-10	5.70877e-10	0.0786274	0.10237
CNU-HYa GABA	Col19a1	-6.73297	0.157367	1.66236e-11	2.01519e-11	0.132301	0.1628
CNU-HYa GABA	Fabp7	-7.02219	-0.114525	2.18411e-12	2.65853e-12	0.565274	0.606305
CNU-HYa GABA	Trp73	-7.1734	-2.54426	7.31603e-13	8.94181e-13	0.00507273	0.0307497
CNU-HYa GABA	Bmp4	-7.22695	-1.60969	4.93967e-13	6.06232e-13	0.0157777	0.0415465
CNU-HYa GABA	Eomes	-8.21909	-0.329903	2.0505e-16	2.56961e-16	0.0695263	0.0998935
CNU-HYa GABA	Zfpm2	-8.6858	-0.055949	3.76101e-18	4.75327e-18	0.177769	0.215711
CNU-HYa GABA	Lamp5	-9.17401	-0.270312	4.55757e-20	5.88521e-20	0.342783	0.369697
CNU-HYa GABA	Sema6a	-9.43843	-0.0904099	3.7839e-21	4.90751e-21	0.509437	0.57164
CNU-HYa GABA	Prss35	-9.45143	-0.820687	3.34247e-21	4.354e-21	0.0302872	0.0645262
CNU-HYa GABA	Gm19410	-9.88128	-0.446651	5.01857e-23	6.59519e-23	0.0598657	0.096391
CNU-HYa GABA	Lypd6	-10.2889	0.0595989	7.90682e-25	1.0437e-24	0.235211	0.290004
CNU-HYa GABA	Arhgef28	-10.3266	-0.078656	5.34215e-25	7.08312e-25	0.383961	0.440362
CNU-HYa GABA	Ano1	-10.4422	-1.81252	1.59092e-25	2.11885e-25	0.018426	0.0556334
CNU-HYa GABA	Rnf152	-10.455	-0.149066	1.3898e-25	1.85933e-25	0.279709	0.323633
CNU-HYa GABA	Trbc2	-10.6082	-2.1539	2.72908e-26	3.68426e-26	0.00835509	0.0463884
CNU-HYa GABA	Cyp1b1	-11.2847	-2.14898	1.56198e-29	2.1183e-29	0.01768	0.0577737
CNU-HYa GABA	Acta2	-11.3861	-1.05541	4.90257e-30	6.6792e-30	0.0767624	0.117041
CNU-HYa GABA	Cpne4	-11.4259	-0.137717	3.10334e-30	4.24743e-30	0.511451	0.564011
CNU-HYa GABA	Sntb1	-11.6778	-0.786927	1.65469e-31	2.28578e-31	0.0540097	0.096042
CNU-HYa GABA	Aldh1a2	-12.0251	-2.46539	2.62248e-33	3.6396e-33	0.0165237	0.0592247
CNU-HYa GABA	Rbp4	-12.7102	-0.276177	5.18866e-37	7.30347e-37	0.0998508	0.14882
CNU-HYa GABA	Ror1	-12.7414	-1.58577	3.48275e-37	4.9256e-37	0.0234241	0.0689379
CNU-HYa GABA	Syt2	-12.7547	-0.0360752	2.93517e-37	4.17103e-37	0.181537	0.238572
CNU-HYa GABA	Gadd45a	-13.0804	-0.151795	4.26426e-39	6.08888e-39	0.214659	0.271097
CNU-HYa GABA	Fmod	-13.1664	-2.52065	1.37038e-39	1.9662e-39	0.01768	0.0644406
CNU-HYa GABA	Gsg1l	-13.7014	-0.334021	9.95272e-43	1.44193e-42	0.22458	0.271773
CNU-HYa GABA	Vip	-14.1202	-0.55683	2.85061e-45	4.15015e-45	0.0464006	0.0980913
CNU-HYa GABA	Dp71_Dp40_firstexon	-14.146	-0.751715	1.97761e-45	2.89335e-45	0.0571429	0.10858
CNU-HYa GABA	Tle4	-14.5667	-0.111461	4.57341e-48	6.72427e-48	0.475979	0.569594
CNU-HYa GABA	Cd74	-14.8583	-1.35731	6.143e-50	9.07696e-50	0.0562477	0.10851
CNU-HYa GABA	Rxfp1	-14.8837	-0.990353	4.20801e-50	6.24889e-50	0.0380828	0.0920866
CNU-HYa GABA	Dp40	-15.0198	-0.937328	5.44467e-51	8.12597e-51	0.0493846	0.103477
CNU-HYa GABA	Ptprd	-15.0333	-0.17266	4.44212e-51	6.66318e-51	0.706826	0.78637
CNU-HYa GABA	Stard5	-15.3307	-0.35621	4.77123e-53	7.26695e-53	0.131555	0.190052
CNU-HYa GABA	Prox1	-15.5704	-0.246039	1.15644e-54	1.7796e-54	0.373816	0.435943
CNU-HYa GABA	Cdh6	-16.4082	-0.183637	1.67108e-60	2.58496e-60	0.186796	0.255658
CNU-HYa GABA	Slc13a4	-16.5414	-1.10665	1.84756e-61	2.87291e-61	0.089295	0.146942
CNU-HYa GABA	Syndig1	-16.6581	-0.170523	2.64118e-62	4.12858e-62	0.290638	0.364847
CNU-HYa GABA	Angpt1	-16.7161	-0.332153	1.00037e-62	1.57201e-62	0.141104	0.206122
CNU-HYa GABA	Cspg4	-16.9923	-0.898723	9.36594e-65	1.47962e-64	0.081947	0.142507
CNU-HYa GABA	Carmn	-17.1661	-1.34629	4.76701e-66	7.57114e-66	0.0577023	0.118406
CNU-HYa GABA	Bcl11b	-17.7155	-0.283098	3.18276e-70	5.08215e-70	0.341552	0.4129
CNU-HYa GABA	Sipa1l3	-17.7612	-0.229173	1.41065e-70	2.26466e-70	0.397949	0.478238
CNU-HYa GABA	Cplx3	-17.8685	-1.3516	2.0754e-71	3.36828e-71	0.0386423	0.103022
CNU-HYa GABA	Gjb2	-17.8805	-1.63322	1.6729e-71	2.72996e-71	0.0348004	0.0986624
CNU-HYa GABA	Adamts2	-17.9221	-0.502168	7.92083e-72	1.29972e-71	0.128534	0.195093
CNU-HYa GABA	Prph	-18.1184	-0.859087	2.28082e-73	3.76335e-73	0.0544946	0.120372
CNU-HYa GABA	Opn3	-18.355	-0.642822	3.00962e-75	5.02167e-75	0.0999254	0.167158
CNU-HYa GABA	Kctd12	-18.6423	-0.231031	1.45749e-77	2.44562e-77	0.637822	0.741856
CNU-HYa GABA	Dcn	-18.682	-1.66436	6.94246e-78	1.17154e-77	0.0563969	0.121821
CNU-HYa GABA	Cwh43	-18.7391	-1.8091	2.37764e-78	4.0352e-78	0.022417	0.0897133
CNU-HYa GABA	Zfp366	-18.7503	-3.20437	1.92447e-78	3.28487e-78	0.0078702	0.0749729
CNU-HYa GABA	Col1a1	-18.968	-2.02087	3.13363e-80	5.41098e-80	0.0355091	0.102685
CNU-HYa GABA	Rspo2	-19.2278	-1.00083	2.16544e-82	3.76103e-82	0.0554271	0.125229
CNU-HYa GABA	Sla	-19.7306	-2.11221	1.17855e-86	2.07117e-86	0.0209623	0.0915577
CNU-HYa GABA	Strip2	-20.0118	-0.386305	4.34617e-89	7.68342e-89	0.220888	0.299187
CNU-HYa GABA	Adamtsl1	-20.013	-0.817675	4.24471e-89	7.54898e-89	0.106602	0.177668
CNU-HYa GABA	Syt17	-20.3526	-0.307929	4.4072e-92	7.88516e-92	0.159866	0.241918
CNU-HYa GABA	Npnt	-20.8335	-1.21029	2.15005e-96	3.87009e-96	0.0525177	0.12746
CNU-HYa GABA	Hs3st2	-21.0688	-0.732864	1.53758e-98	2.8016e-98	0.158635	0.229684
CNU-HYa GABA	Paqr5	-21.0844	-3.23891	1.1051e-98	2.02602e-98	0.011078	0.0863127
CNU-HYa GABA	Sox17	-21.274	-3.4611	1.97726e-100	3.64749e-100	0.00962327	0.0855432
CNU-HYa GABA	Cd44	-21.412	-1.10889	1.03194e-101	1.91554e-101	0.0643044	0.141145
CNU-HYa GABA	Enpp6	-21.6361	-2.33913	8.22017e-104	1.54518e-103	0.0278254	0.104482
CNU-HYa GABA	Igf1	-22.1297	-0.760319	1.63611e-108	3.09506e-108	0.0914584	0.173267
CNU-HYa GABA	Orai2	-22.7316	-0.411359	2.18147e-114	4.17998e-114	0.225587	0.312864
CNU-HYa GABA	Deptor	-23.1294	-0.539747	2.34391e-118	4.52039e-118	0.109884	0.19781
CNU-HYa GABA	Fos	-23.5352	-0.303299	1.77971e-122	3.47746e-122	0.181276	0.277415
CNU-HYa GABA	Ikzf1	-23.6812	-2.16397	5.63486e-124	1.10831e-123	0.0315554	0.115667
CNU-HYa GABA	Spi1	-24.4145	-1.87739	1.19927e-131	2.37455e-131	0.0391272	0.12595
CNU-HYa GABA	Mecom	-24.5103	-2.81878	1.14699e-132	2.28628e-132	0.0160388	0.103569
CNU-HYa GABA	Dab1	-24.899	-0.332992	7.63179e-137	1.53152e-136	0.392167	0.484781
CNU-HYa GABA	Nwd2	-24.9281	-0.623339	3.69176e-137	7.45887e-137	0.24379	0.33098
CNU-HYa GABA	Spp1	-25.2679	-2.0512	7.20286e-141	1.46524e-140	0.05069	0.13906
CNU-HYa GABA	Ccn2	-25.762	-1.92007	2.36457e-146	4.87692e-146	0.0433793	0.135086
CNU-HYa GABA	Foxj1	-25.9416	-1.33795	2.26252e-148	4.69908e-148	0.0743379	0.166887
CNU-HYa GABA	Nostrin	-28.5132	-2.67488	8.02805e-179	1.67911e-178	0.0218202	0.123595
CNU-HYa GABA	Dystrophin_Exon79	-29.2856	-0.378379	1.58164e-188	3.33154e-188	0.302014	0.422604
CNU-HYa GABA	Pglyrp1	-29.7527	-2.82337	1.60025e-194	3.39481e-194	0.0224543	0.128423
CNU-HYa GABA	Emcn	-29.8895	-3.06911	2.69215e-196	5.79398e-196	0.0174189	0.124067
CNU-HYa GABA	Cd300c2	-30.5093	-2.34309	1.96359e-204	4.25683e-204	0.037859	0.14584
CNU-HYa GABA	Gm2115	-30.738	-1.49532	1.76913e-207	3.89209e-207	0.0684819	0.178127
CNU-HYa GABA	Nxph3	-30.9031	-1.09579	1.08369e-209	2.40191e-209	0.123685	0.233809
[truncated: 2,753 more rows]
