# Supplementary material for: Evaluating exon skipping in the central nervous system in Duchenne muscular dystrophy using spatial transcriptomics
Source: iScience. 2026 Jul 23;29(8):116906. doi: 10.1016/j.isci.2026.116906 (PMC13427662; doi:10.1016/j.isci.2026.116906)
Supplement: Table S3. Marker gene list for regional annotation in Xenium data, related to Figure 1 [file mmc4.xlsx]

## Sheet: Sheet1
group	names	scores	logfoldchanges	pvals	pvals_adj	pct_nz_group	pct_nz_reference
Basolateral amygdalar nucleus	Nr2f2	212.641	2.88254	0	0	0.99054	0.47823
Basolateral amygdalar nucleus	Cpne6	183.571	2.20124	0	0	0.98147	0.605069
Basolateral amygdalar nucleus	Hpcal1	178.705	2.28522	0	0	0.923147	0.449547
Basolateral amygdalar nucleus	Bhlhe22	166.641	2.37092	0	0	0.909564	0.364059
Basolateral amygdalar nucleus	Necab1	165.318	2.08586	0	0	0.958688	0.508275
Basolateral amygdalar nucleus	Slc17a7	164.059	2.19305	0	0	0.9954	0.641629
Basolateral amygdalar nucleus	Bcl11b	140.691	1.77605	0	0	0.89277	0.398901
Basolateral amygdalar nucleus	Fezf2	130.515	2.16193	0	0	0.69888	0.196591
Basolateral amygdalar nucleus	Rprm	122.003	1.92063	0	0	0.760588	0.332327
Basolateral amygdalar nucleus	Syt17	120.965	1.90151	0	0	0.686122	0.228496
Basolateral amygdalar nucleus	Cdh4	120.364	1.56232	0	0	0.804027	0.384328
Basolateral amygdalar nucleus	2010300C02Rik	118.473	1.43001	0	0	0.961335	0.599714
Basolateral amygdalar nucleus	Prdm8	115.554	1.71291	0	0	0.695279	0.244521
Basolateral amygdalar nucleus	Arhgef28	111.05	1.38865	0	0	0.796303	0.429877
Basolateral amygdalar nucleus	Neurod6	110.064	1.69243	0	0	0.739412	0.338803
Basolateral amygdalar nucleus	Arpp21	109.767	1.23275	0	0	0.973486	0.714267
Basolateral amygdalar nucleus	Map2	109.367	0.620019	0	0	0.99987	0.985566
Basolateral amygdalar nucleus	Garnl3	109.071	1.29202	0	0	0.883744	0.619978
Basolateral amygdalar nucleus	Cdh9	105.862	2.07123	0	0	0.587962	0.197577
Basolateral amygdalar nucleus	Cpne4	104.485	1.28771	0	0	0.884569	0.554517
Basolateral amygdalar nucleus	Dner	101.778	1.03037	0	0	0.989238	0.84762
Basolateral amygdalar nucleus	Gucy1a1	97.3783	1.15762	0	0	0.830802	0.475862
Basolateral amygdalar nucleus	Nrn1	97.1469	1.2527	0	0	0.982642	0.720881
Basolateral amygdalar nucleus	Celf2	93.8282	0.766967	0	0	0.991495	0.887462
Basolateral amygdalar nucleus	Zfpm2	92.3316	1.5199	0	0	0.572947	0.205728
Basolateral amygdalar nucleus	Sema3a	92.177	1.54777	0	0	0.595643	0.242155
Basolateral amygdalar nucleus	Slit2	83.3337	1.20824	0	0	0.666291	0.353501
Basolateral amygdalar nucleus	Htr1f	82.3815	1.74944	0	0	0.481861	0.166962
Basolateral amygdalar nucleus	Myl4	82.3442	2.10575	0	0	0.475004	0.174959
Basolateral amygdalar nucleus	Adamtsl1	81.44	1.58595	0	0	0.489585	0.167854
Basolateral amygdalar nucleus	Slc44a5	80.3086	1.45343	0	0	0.509721	0.193775
Basolateral amygdalar nucleus	Dkk3	79.8582	0.972523	0	0	0.934343	0.655107
Basolateral amygdalar nucleus	Sox11	79.2399	0.912712	0	0	0.774648	0.476783
Basolateral amygdalar nucleus	Pdzrn3	78.6334	1.11751	0	0	0.601935	0.271221
Basolateral amygdalar nucleus	Dpy19l1	77.6422	0.839122	0	0	0.942415	0.779284
Basolateral amygdalar nucleus	Neto2	76.9626	0.918525	0	0	0.748872	0.462479
Basolateral amygdalar nucleus	Tox	74.9153	1.01924	0	0	0.682347	0.406732
Basolateral amygdalar nucleus	Hs3st2	73.8819	1.12	0	0	0.532503	0.220097
Basolateral amygdalar nucleus	Rspo2	72.8345	2.18387	0	0	0.389212	0.116644
Basolateral amygdalar nucleus	Cabp7	71.549	0.788859	0	0	0.716022	0.433811
Basolateral amygdalar nucleus	Necab2	67.8803	0.748617	0	0	0.747049	0.438092
Basolateral amygdalar nucleus	Trpc4	62.2136	0.902848	0	0	0.519832	0.258529
Basolateral amygdalar nucleus	Cntnap5b	61.7696	1.05226	0	0	0.480602	0.233479
Basolateral amygdalar nucleus	Epha4	58.6067	0.678153	0	0	0.897848	0.702583
Basolateral amygdalar nucleus	Nwd2	58.3759	0.657728	0	0	0.582625	0.322198
Basolateral amygdalar nucleus	Igsf21	58.1593	0.680946	0	0	0.628971	0.364912
Basolateral amygdalar nucleus	Parm1	56.9418	0.78318	0	0	0.630446	0.416625
Basolateral amygdalar nucleus	Ndst3	56.5862	0.857684	0	0	0.567176	0.347792
Basolateral amygdalar nucleus	Grip1	54.9335	0.945612	0	0	0.433952	0.207528
Basolateral amygdalar nucleus	Wfs1	54.3512	0.555467	0	0	0.758462	0.515893
Basolateral amygdalar nucleus	Pip5k1b	54.0273	0.630314	0	0	0.624805	0.397974
Basolateral amygdalar nucleus	Tmem255a	51.2203	0.55945	0	0	0.578372	0.34407
Basolateral amygdalar nucleus	Car4	50.9647	0.52419	0	0	0.648238	0.389731
Basolateral amygdalar nucleus	Grik3	50.9348	0.633868	0	0	0.614433	0.39519
Basolateral amygdalar nucleus	Nell1	50.3592	0.583707	0	0	0.633831	0.407055
Basolateral amygdalar nucleus	Bdnf	49.8987	0.821291	0	0	0.486721	0.282532
Basolateral amygdalar nucleus	Clmn	48.7145	0.487549	0	0	0.907698	0.697461
Basolateral amygdalar nucleus	Sipa1l3	47.7159	0.462725	0	0	0.693282	0.470566
Basolateral amygdalar nucleus	Nrp2	47.4693	0.540828	0	0	0.548603	0.325506
Basolateral amygdalar nucleus	Orai2	46.2005	0.568695	0	0	0.515622	0.305295
Basolateral amygdalar nucleus	Dcx	45.6932	0.543451	0	0	0.572166	0.36031
Basolateral amygdalar nucleus	Cux2	44.7234	0.495899	0	0	0.738544	0.533245
Basolateral amygdalar nucleus	Cpne8	43.3377	0.640976	0	0	0.569693	0.397118
Basolateral amygdalar nucleus	Dpyd	43.1624	0.552657	0	0	0.483336	0.286446
Basolateral amygdalar nucleus	Hapln1	42.4637	0.766779	0	0	0.419458	0.244821
Basolateral amygdalar nucleus	Calb1	42.2425	0.482776	0	0	0.770656	0.552515
Basolateral amygdalar nucleus	Ndst4	42.0798	0.856299	0	0	0.315961	0.140859
Basolateral amygdalar nucleus	Fyn	41.8628	0.370925	0	0	0.965067	0.860465
Basolateral amygdalar nucleus	Galntl6	40.1866	0.600872	0	0	0.40427	0.229193
Basolateral amygdalar nucleus	Penk	38.0351	0.140068	0	0	0.551684	0.344226
Basolateral amygdalar nucleus	Npy2r	37.8831	1.34282	0	0	0.242927	0.0942562
Basolateral amygdalar nucleus	Galnt14	37.4581	0.528437	4.42656e-307	1.47718e-306	0.441764	0.276257
Basolateral amygdalar nucleus	Rmst	37.3498	0.405572	2.55108e-305	8.41857e-305	0.751085	0.590653
Basolateral amygdalar nucleus	Igfbp6	37.2606	0.407179	7.13203e-304	2.32771e-303	0.417592	0.240642
Basolateral amygdalar nucleus	Dystrophin_Exon30_44	36.7821	0.389599	3.56318e-296	1.15029e-295	0.559712	0.376148
Basolateral amygdalar nucleus	Emx1	35.4112	0.848876	1.14913e-274	3.6698e-274	0.274475	0.12883
Basolateral amygdalar nucleus	Fabp7	35.3562	0.346485	8.0589e-274	2.54627e-273	0.790531	0.600536
Basolateral amygdalar nucleus	Arc	35.1855	0.207944	3.32752e-271	1.04029e-270	0.821125	0.549967
Basolateral amygdalar nucleus	Gm19410	34.7903	1.0271	3.40759e-265	1.05422e-264	0.232165	0.0919573
Basolateral amygdalar nucleus	Gad2	34.7114	0.281027	5.30451e-264	1.62416e-263	0.584187	0.395017
Basolateral amygdalar nucleus	Pcsk5	34.7043	0.599793	6.78477e-264	2.0562e-263	0.342432	0.19467
Basolateral amygdalar nucleus	Cntnap4	34.4903	0.387211	1.12145e-260	3.36436e-260	0.492666	0.325276
Basolateral amygdalar nucleus	Gad1	33.6268	0.340128	6.8036e-248	2.02067e-247	0.751345	0.557065
Basolateral amygdalar nucleus	Vat1l	33.2227	0.115914	5.05961e-242	1.48783e-241	0.710033	0.47484
Basolateral amygdalar nucleus	Rasgrf2	33.0288	0.30686	3.13223e-239	9.12033e-239	0.741538	0.537077
Basolateral amygdalar nucleus	Myo16	32.8398	0.34932	1.5907e-236	4.58679e-236	0.496268	0.33106
Basolateral amygdalar nucleus	Cntn6	32.6996	0.388977	1.58221e-234	4.51843e-234	0.552161	0.395565
Basolateral amygdalar nucleus	Dystrophin_Exon2_29	32.6885	0.336461	2.27309e-234	6.42958e-234	0.510024	0.343516
Basolateral amygdalar nucleus	Shisa6	31.4455	0.354086	4.83717e-217	1.31802e-216	0.366082	0.218761
Basolateral amygdalar nucleus	Dp427c	30.3787	0.336221	1.04856e-202	2.8056e-202	0.438813	0.291381
Basolateral amygdalar nucleus	Fhod3	30.3645	0.319675	1.61758e-202	4.28949e-202	0.663774	0.50052
Basolateral amygdalar nucleus	Dystrophin_Exon45_49	29.8609	0.307925	6.33707e-196	1.63662e-195	0.479214	0.328646
Basolateral amygdalar nucleus	Sorcs3	29.1688	0.280123	4.82596e-187	1.23561e-186	0.540618	0.385887
Basolateral amygdalar nucleus	Syndig1	27.9544	0.266376	5.82893e-172	1.47965e-171	0.509504	0.359102
Basolateral amygdalar nucleus	Fign	27.4501	0.49063	6.92921e-166	1.74405e-165	0.258375	0.139892
Basolateral amygdalar nucleus	Rab3b	27.1154	0.33479	6.48684e-162	1.61899e-161	0.456258	0.324194
Basolateral amygdalar nucleus	Rsph1	27.0764	0.16163	1.86708e-161	4.62103e-161	0.343994	0.215394
Basolateral amygdalar nucleus	Ttr	26.8865	0.404261	3.15929e-159	7.75461e-159	0.706258	0.554963
Basolateral amygdalar nucleus	Pkib	26.4893	0.608042	1.28898e-154	3.13792e-154	0.241538	0.132033
Basolateral amygdalar nucleus	Vip	26.1411	1.06367	1.24359e-150	2.97859e-150	0.197101	0.0941331
Basolateral amygdalar nucleus	Arhgap6	25.9189	0.405874	4.08091e-148	9.69623e-148	0.292441	0.178745
Basolateral amygdalar nucleus	Siglech	25.4746	0.381414	3.77146e-143	8.88986e-143	0.360528	0.246189
Basolateral amygdalar nucleus	Thsd7a	25.3315	0.189487	1.43591e-141	3.358e-141	0.632746	0.468357
Basolateral amygdalar nucleus	Prr16	25.27	0.312796	6.83647e-141	1.57398e-140	0.370812	0.2525
Basolateral amygdalar nucleus	Neurod1	24.5647	0.283651	3.01552e-133	6.78492e-133	0.367471	0.253392
Basolateral amygdalar nucleus	Pdgfra	22.7272	0.270843	2.41134e-114	5.18963e-114	0.385784	0.276511
Basolateral amygdalar nucleus	Zfp536	22.462	0.171013	9.77609e-112	2.07393e-111	0.544957	0.408719
Basolateral amygdalar nucleus	Kctd12	21.9802	0.251235	4.45477e-107	9.38345e-107	0.866733	0.73574
Basolateral amygdalar nucleus	Hat1	21.6109	0.178283	1.41967e-103	2.92807e-103	0.556284	0.423176
Basolateral amygdalar nucleus	Cbln4	21.1983	0.1832	9.90809e-100	2.02945e-99	0.307542	0.208174
Basolateral amygdalar nucleus	Pde11a	21.1768	1.40361	1.5626e-99	3.17871e-99	0.146806	0.0656961
Basolateral amygdalar nucleus	Dystrophin_Exon56_62	21.106	0.259334	7.00405e-99	1.40554e-98	0.304461	0.206872
Basolateral amygdalar nucleus	Id2	20.6555	0.230141	8.71591e-95	1.73733e-94	0.856015	0.695904
Basolateral amygdalar nucleus	Tacr1	20.2556	0.804883	3.17209e-91	6.28075e-91	0.145678	0.064892
Basolateral amygdalar nucleus	Vcan	19.8185	0.313257	2.05993e-87	4.05166e-87	0.235376	0.150161
Basolateral amygdalar nucleus	Kcnmb2	19.8064	0.337227	2.62286e-87	5.12494e-87	0.277556	0.190464
Basolateral amygdalar nucleus	Cdh13	19.2566	0.239251	1.243e-82	2.36648e-82	0.579891	0.482861
Basolateral amygdalar nucleus	Lamp5	18.5363	-0.0909239	1.05261e-76	1.96619e-76	0.501475	0.36564
Basolateral amygdalar nucleus	Col19a1	17.332	0.464761	2.6985e-67	4.85729e-67	0.233032	0.16017
Basolateral amygdalar nucleus	Gli3	16.4308	0.289443	1.15127e-60	2.02323e-60	0.280507	0.207617
Basolateral amygdalar nucleus	Dcn	16.3424	0.312897	4.92796e-60	8.60944e-60	0.186035	0.118331
Basolateral amygdalar nucleus	Adamts2	15.7205	0.378524	1.09541e-55	1.88057e-55	0.256466	0.191641
Basolateral amygdalar nucleus	Sema3d	15.5726	0.486153	1.11791e-54	1.90816e-54	0.163253	0.100168
Basolateral amygdalar nucleus	Sema3e	15.3781	0.12723	2.2942e-53	3.89358e-53	0.299731	0.226616
Basolateral amygdalar nucleus	Sst	15.187	0.790783	4.31221e-52	7.23573e-52	0.129969	0.0701525
Basolateral amygdalar nucleus	Dp427m	14.6215	0.283729	2.04721e-48	3.41585e-48	0.174622	0.112358
Basolateral amygdalar nucleus	Dp427p	14.6199	0.417124	2.09791e-48	3.4809e-48	0.148021	0.0877589
Basolateral amygdalar nucleus	Acvrl1	14.5982	0.137607	2.88154e-48	4.75454e-48	0.238196	0.171723
Basolateral amygdalar nucleus	Eomes	14.2589	0.330089	3.94558e-46	6.43867e-46	0.157308	0.0975868
Basolateral amygdalar nucleus	Angpt1	13.7814	0.112159	3.30002e-43	5.35576e-43	0.270873	0.20263
Basolateral amygdalar nucleus	Tmem132d	13.7276	-0.048281	6.93467e-43	1.11935e-42	0.57963	0.439428
Basolateral amygdalar nucleus	Prss35	13.1984	0.477181	8.96607e-40	1.43942e-39	0.115692	0.0622629
Basolateral amygdalar nucleus	Ror1	12.7865	0.331614	1.9504e-37	3.11435e-37	0.119033	0.066375
Basolateral amygdalar nucleus	Slc1a6	12.4017	-0.00896327	2.5592e-35	4.0216e-35	0.234898	0.172076
Basolateral amygdalar nucleus	Dystrophin_Exon79	12.2894	0.0209723	1.03258e-34	1.61409e-34	0.515145	0.416814
Basolateral amygdalar nucleus	Gpr17	11.9956	0.289232	3.74908e-33	5.76931e-33	0.175056	0.12482
Basolateral amygdalar nucleus	Cort	10.9901	0.841338	4.26394e-28	6.46118e-28	0.0851849	0.042336
Basolateral amygdalar nucleus	Lypd6	9.97625	-0.055418	1.93653e-23	2.83325e-23	0.353801	0.286832
Basolateral amygdalar nucleus	Nts	9.55433	-0.101092	1.24387e-21	1.79335e-21	0.132833	0.0909579
Basolateral amygdalar nucleus	Calb2	9.5388	-0.368916	1.44488e-21	2.07309e-21	0.452482	0.355432
Basolateral amygdalar nucleus	Rasl10a	9.06329	-0.179547	1.26575e-19	1.79869e-19	0.279943	0.223215
Basolateral amygdalar nucleus	Igfbp4	8.93421	-0.12844	4.10108e-19	5.8001e-19	0.447145	0.361887
Basolateral amygdalar nucleus	Igfbpl1	8.80168	1.172	1.3478e-18	1.87932e-18	0.0610571	0.0272487
Basolateral amygdalar nucleus	Pthlh	8.35673	0.703117	6.44788e-17	8.90707e-17	0.0736417	0.0408963
Basolateral amygdalar nucleus	Cspg4	7.89796	0.0999224	2.83507e-15	3.84482e-15	0.174883	0.13995
Basolateral amygdalar nucleus	Acta2	6.79319	-0.680625	1.0968e-11	1.46076e-11	0.149366	0.115071
Basolateral amygdalar nucleus	Gfra2	6.3667	-0.0731531	1.9314e-10	2.53817e-10	0.597422	0.503754
Basolateral amygdalar nucleus	Rorb	6.33802	-0.0231896	2.32741e-10	3.04511e-10	0.737415	0.615364
Basolateral amygdalar nucleus	Laptm5	6.06915	-0.18143	1.28589e-09	1.66048e-09	0.431739	0.368735
Basolateral amygdalar nucleus	Nostrin	5.71458	0.00892262	1.09977e-08	1.4079e-08	0.145851	0.120096
Basolateral amygdalar nucleus	Dp71_Dp40_firstexon	5.48704	-0.0321438	4.08726e-08	5.20994e-08	0.131791	0.106515
Basolateral amygdalar nucleus	Arhgap12	5.16238	-0.0809129	2.43835e-07	3.08166e-07	0.643378	0.524349
Basolateral amygdalar nucleus	Col6a1	4.56471	-0.234007	5.00191e-06	6.21577e-06	0.225872	0.194172
Basolateral amygdalar nucleus	Kdr	4.29336	-0.0242229	1.75987e-05	2.15985e-05	0.201311	0.178826
Basolateral amygdalar nucleus	Cplx3	4.11892	-0.328873	3.80644e-05	4.63325e-05	0.121029	0.100711
Basolateral amygdalar nucleus	DystrophinExon50_51	4.04542	0.467897	5.22289e-05	6.25483e-05	0.0334143	0.0175977
Basolateral amygdalar nucleus	DystrophinExon51_53	3.85029	0.404731	0.000117978	0.000140721	0.0351501	0.020038
Basolateral amygdalar nucleus	Pglyrp1	3.63392	0.0557608	0.000279147	0.000328995	0.140991	0.125044
Basolateral amygdalar nucleus	Emcn	3.1925	-0.0298797	0.00141045	0.00164275	0.135697	0.120692
Basolateral amygdalar nucleus	Crh	3.08632	0.111594	0.00202652	0.00235108	0.0556327	0.0431995
Basolateral amygdalar nucleus	Gng12	3.02044	0.0168406	0.00252407	0.00291692	0.791139	0.677429
Basolateral amygdalar nucleus	Cd68	2.4014	-0.406948	0.0163326	0.0185145	0.302465	0.265388
Basolateral amygdalar nucleus	Dp40	2.22052	-0.21665	0.0263833	0.0296812	0.113782	0.101656
Basolateral amygdalar nucleus	Dp260	2.16474	0.156744	0.0304079	0.0339517	0.0256032	0.0171034
Basolateral amygdalar nucleus	Zfp366	2.06599	-0.0139873	0.0388292	0.0428939	0.0817132	0.0728636
Basolateral amygdalar nucleus	Pcp2	2.06577	-0.0563369	0.0388501	0.0428939	0.03975	0.0313435
Basolateral amygdalar nucleus	Dp427p2	1.91328	0.247588	0.0557128	0.0610579	0.020309	0.0128457
Basolateral amygdalar nucleus	Sla	1.86223	-0.149629	0.0625712	0.0683222	0.0986374	0.0893389
Basolateral amygdalar nucleus	Nxph3	1.78343	-0.533659	0.0745168	0.0807718	0.261456	0.229935
Basolateral amygdalar nucleus	Ppp1r1b	1.7662	-0.276496	0.0773615	0.0835504	0.602586	0.501955
Basolateral amygdalar nucleus	Cd53	1.17259	-0.319564	0.240962	0.254682	0.218235	0.201128
Basolateral amygdalar nucleus	Fgd5	1.0087	-0.240164	0.313118	0.327451	0.150972	0.141643
Basolateral amygdalar nucleus	Carmn	0.983107	-0.453826	0.325555	0.339262	0.125586	0.116471
Basolateral amygdalar nucleus	Cwh43	0.765211	-0.438807	0.444146	0.459622	0.0942111	0.0876542
Basolateral amygdalar nucleus	Deptor	0.752871	-0.294286	0.451527	0.465638	0.211335	0.19493
Basolateral amygdalar nucleus	Dp116	0.597887	0.167826	0.549916	0.565138	0.00646589	0.00415201
Basolateral amygdalar nucleus	Ikzf1	0.576315	-0.220112	0.564402	0.578026	0.118426	0.113164
Basolateral amygdalar nucleus	Spi1	0.468719	-0.28039	0.63927	0.650217	0.129622	0.123346
Basolateral amygdalar nucleus	Sox17	0.38058	-0.219478	0.703515	0.71312	0.0862263	0.0833295
Basolateral amygdalar nucleus	DystrophinExon50_53	0.319315	0.2446	0.749487	0.757135	0.00433952	0.00310726
Basolateral amygdalar nucleus	Dp140	0.0750449	0.0769555	0.940179	0.94047	0.00125846	0.000969198
Basolateral amygdalar nucleus	Mdga1	0.0746791	-0.331912	0.94047	0.94047	0.315527	0.28567
Basolateral amygdalar nucleus	Pecam1	-0.0968588	-0.269223	0.922839	0.929095	0.232512	0.221186
Basolateral amygdalar nucleus	Slc6a3	-0.505531	-1.23272	0.613186	0.625829	0.00590175	0.00782374
Basolateral amygdalar nucleus	Mecom	-0.87875	-0.343601	0.379537	0.394134	0.100286	0.101118
Basolateral amygdalar nucleus	Cldn5	-1.10058	-0.211908	0.271081	0.284491	0.198186	0.196417
Basolateral amygdalar nucleus	Slc13a4	-1.14137	-0.885911	0.253717	0.267213	0.151797	0.145153
Basolateral amygdalar nucleus	Kctd8	-1.29004	-0.457619	0.197038	0.209001	0.14008	0.138263
Basolateral amygdalar nucleus	Chodl	-1.33471	-0.622528	0.181972	0.193712	0.0335445	0.038197
Basolateral amygdalar nucleus	Col1a1	-1.35971	-0.839483	0.173923	0.18581	0.0997657	0.100814
Basolateral amygdalar nucleus	Opn3	-1.40773	-0.517083	0.159211	0.170706	0.171411	0.165107
Basolateral amygdalar nucleus	Ccdc153	-1.51458	-1.48817	0.129878	0.13976	0.0313314	0.0364982
Basolateral amygdalar nucleus	Fibcd1	-1.81556	-0.608469	0.0694374	0.0755418	0.0647023	0.0699733
Basolateral amygdalar nucleus	Pdzd2	-1.93183	-0.339862	0.0533807	0.0587188	0.473789	0.404594
Basolateral amygdalar nucleus	Dab1	-2.14138	-0.204543	0.0322436	0.0358665	0.561231	0.4802
Basolateral amygdalar nucleus	Bmp4	-2.19527	-0.969928	0.0281441	0.0315426	0.0331974	0.0410085
Basolateral amygdalar nucleus	Adgrl4	-2.38449	-0.23138	0.0171026	0.0193136	0.219406	0.221354
Basolateral amygdalar nucleus	Gm2115	-2.43513	-0.612621	0.0148863	0.0169396	0.178094	0.174955
Basolateral amygdalar nucleus	Tmem212	-2.46987	-2.17937	0.0135161	0.0154395	0.0143638	0.0236439
Basolateral amygdalar nucleus	Chat	-2.52363	-1.57872	0.0116151	0.0133192	0.0159261	0.0254247
Basolateral amygdalar nucleus	Rxfp1	-2.62497	-0.6265	0.00866571	0.00997564	0.0831887	0.0907452
Basolateral amygdalar nucleus	Cd300c2	-3.31952	-0.487195	0.000901716	0.00105437	0.135654	0.142969
Basolateral amygdalar nucleus	Cd93	-3.40343	-0.434012	0.000665464	0.000781196	0.114173	0.124196
Basolateral amygdalar nucleus	Inpp4b	-3.66465	-0.413881	0.000247672	0.000293063	0.360398	0.326404
Basolateral amygdalar nucleus	Tanc1	-3.70745	-0.387759	0.000209356	0.000248715	0.454956	0.401277
Basolateral amygdalar nucleus	Igf2	-4.05095	-0.920971	5.10092e-05	6.13349e-05	0.16347	0.167819
Basolateral amygdalar nucleus	Slc39a12	-4.06125	-0.198799	4.88098e-05	5.8929e-05	0.626671	0.55888
Basolateral amygdalar nucleus	Sema5b	-4.08066	-0.385755	4.49077e-05	5.44391e-05	0.14737	0.157793
Basolateral amygdalar nucleus	Trp73	-4.11969	-1.95897	3.79382e-05	4.63325e-05	0.0147978	0.0304035
Basolateral amygdalar nucleus	Paqr5	-4.34922	-0.677427	1.36621e-05	1.68367e-05	0.0695626	0.0845523
Basolateral amygdalar nucleus	Trem2	-4.38034	-0.544003	1.18495e-05	1.46638e-05	0.292397	0.28295
Basolateral amygdalar nucleus	Pln	-4.60454	-2.08403	4.1338e-06	5.15856e-06	0.0161864	0.0335982
Basolateral amygdalar nucleus	Vwc2l	-4.63739	-0.474249	3.52842e-06	4.42169e-06	0.30611	0.287371
Basolateral amygdalar nucleus	Ano1	-4.76548	-0.951182	1.88405e-06	2.37103e-06	0.0372331	0.0550144
Basolateral amygdalar nucleus	Th	-5.25366	-2.52784	1.49106e-07	1.8925e-07	0.00985072	0.0298984
Basolateral amygdalar nucleus	Rbp4	-5.9726	-0.683318	2.33498e-09	3.00211e-09	0.131835	0.147825
Basolateral amygdalar nucleus	Fos	-6.07035	-0.393115	1.27633e-09	1.65533e-09	0.272305	0.27476
Basolateral amygdalar nucleus	Cyp1b1	-6.31826	-1.68785	2.64518e-10	3.4457e-10	0.0340219	0.0572043
Basolateral amygdalar nucleus	Chrm2	-6.62114	-0.409808	3.56427e-11	4.70484e-11	0.351371	0.334608
Basolateral amygdalar nucleus	Spag16	-6.77161	-1.99655	1.27358e-11	1.68863e-11	0.0331106	0.057963
Basolateral amygdalar nucleus	Slfn5	-6.95816	-0.633712	3.44742e-12	4.61209e-12	0.104279	0.12781
Basolateral amygdalar nucleus	Sox2	-7.33437	-0.117641	2.2276e-13	2.99366e-13	0.753124	0.688335
Basolateral amygdalar nucleus	Ebf3	-7.51757	-1.40617	5.58031e-14	7.53341e-14	0.0513366	0.0782601
Basolateral amygdalar nucleus	Prph	-7.92475	-1.08013	2.28612e-15	3.11457e-15	0.0943413	0.119113
Basolateral amygdalar nucleus	Cd24a	-8.16608	-0.459228	3.1858e-16	4.36029e-16	0.235983	0.253775
Basolateral amygdalar nucleus	Igf1	-8.22759	-0.641095	1.91018e-16	2.6265e-16	0.14698	0.171553
Basolateral amygdalar nucleus	Ly6a	-8.7967	-0.463002	1.40904e-18	1.95553e-18	0.291876	0.306195
Basolateral amygdalar nucleus	Sncg	-8.8428	-1.30462	9.33465e-19	1.30773e-18	0.0650929	0.0960068
Basolateral amygdalar nucleus	Aldh1a2	-8.89558	-2.41513	5.8116e-19	8.1803e-19	0.0255164	0.0588275
Basolateral amygdalar nucleus	Cd74	-9.1651	-1.55665	4.94997e-20	7.06798e-20	0.0772001	0.107776
Basolateral amygdalar nucleus	Sdk2	-9.87398	-0.534144	5.39792e-23	7.82041e-23	0.356405	0.344319
Basolateral amygdalar nucleus	Trbc2	-9.88578	-2.9559	4.79809e-23	6.98546e-23	0.00833189	0.0462344
Basolateral amygdalar nucleus	Gjb2	-10.0376	-1.40793	1.04147e-23	1.53127e-23	0.0617514	0.0977325
Basolateral amygdalar nucleus	Kcnh5	-10.0932	-0.266723	5.92062e-24	8.74837e-24	0.474136	0.468334
Basolateral amygdalar nucleus	Sntb1	-10.3732	-1.16965	3.28275e-25	4.87488e-25	0.0575855	0.0957823
Basolateral amygdalar nucleus	Cbln1	-10.3833	-1.42655	2.9541e-25	4.40889e-25	0.104322	0.135974
Basolateral amygdalar nucleus	Ccn2	-10.4521	-1.22207	1.43379e-25	2.15068e-25	0.0986808	0.133338
Basolateral amygdalar nucleus	Fmod	-10.7892	-2.79247	3.87004e-27	5.83453e-27	0.0235636	0.0641042
Basolateral amygdalar nucleus	Fn1	-11.6282	-0.553406	2.9619e-31	4.51121e-31	0.271394	0.297624
Basolateral amygdalar nucleus	Enpp6	-11.7576	-1.55792	6.45191e-32	9.8774e-32	0.0613609	0.103336
Basolateral amygdalar nucleus	Plcxd2	-12.0528	-0.42022	1.875e-33	2.9004e-33	0.657612	0.556319
Basolateral amygdalar nucleus	Plcxd3	-12.2666	-0.598597	1.36904e-34	2.12882e-34	0.424709	0.396192
Basolateral amygdalar nucleus	Rfx4	-12.4791	-0.441491	9.70254e-36	1.5328e-35	0.375195	0.386455
Basolateral amygdalar nucleus	Ptprd	-12.7828	-0.0929582	2.04467e-37	3.24742e-37	0.872895	0.781916
Basolateral amygdalar nucleus	Gsg1l	-14.5873	-0.783937	3.38557e-48	5.55532e-48	0.2454	0.271064
Basolateral amygdalar nucleus	Acsbg1	-15.2638	-0.243993	1.33219e-52	2.24808e-52	0.774041	0.6986
Basolateral amygdalar nucleus	Syt6	-15.7755	-1.06113	4.58824e-56	7.92272e-56	0.20079	0.237885
Basolateral amygdalar nucleus	Sox10	-16.0342	-0.854497	7.37813e-58	1.28147e-57	0.195365	0.240278
Basolateral amygdalar nucleus	Lhfpl3	-16.7562	-0.491628	5.09967e-63	9.01549e-63	0.485636	0.469528
Basolateral amygdalar nucleus	Foxj1	-16.8258	-1.5113	1.58031e-63	2.8105e-63	0.110441	0.165613
Basolateral amygdalar nucleus	Pdyn	-17.3097	-1.93691	3.97395e-67	7.11001e-67	0.085966	0.144698
Basolateral amygdalar nucleus	Rspo1	-17.7731	-1.30938	1.14235e-70	2.06877e-70	0.0750304	0.14044
Basolateral amygdalar nucleus	Gadd45a	-18.0596	-0.8622	6.63538e-73	1.20902e-72	0.22635	0.270577
Basolateral amygdalar nucleus	Arhgap25	-18.2487	-1.23591	2.11794e-74	3.88289e-74	0.13331	0.191899
Basolateral amygdalar nucleus	Plch1	-18.3586	-1.00087	2.81599e-75	5.19471e-75	0.173885	0.227936
Basolateral amygdalar nucleus	Cobll1	-18.4316	-0.720552	7.32972e-76	1.36058e-75	0.239976	0.290666
Basolateral amygdalar nucleus	Stard5	-18.7963	-1.05826	8.0931e-79	1.5213e-78	0.126107	0.18995
Basolateral amygdalar nucleus	Cd44	-18.9991	-1.74245	1.7365e-80	3.28496e-80	0.0726436	0.140625
Basolateral amygdalar nucleus	Spp1	-19.3331	-2.06737	2.83062e-83	5.42384e-83	0.0692588	0.138239
Basolateral amygdalar nucleus	Npnt	-19.6432	-1.79298	6.60703e-86	1.27421e-85	0.0542875	0.127112
Basolateral amygdalar nucleus	Enpp2	-19.6618	-0.499888	4.58507e-86	8.90042e-86	0.6475	0.586051
Basolateral amygdalar nucleus	Slc17a6	-21.1519	-0.878699	2.64857e-99	5.35119e-99	0.514451	0.482016
Basolateral amygdalar nucleus	Unc13c	-21.6997	-0.703386	2.06516e-104	4.28917e-104	0.425881	0.437346
Basolateral amygdalar nucleus	Plekha2	-21.8566	-0.948607	6.72737e-106	1.40706e-105	0.257941	0.310146
Basolateral amygdalar nucleus	Meis2	-22.5313	-0.600239	2.04872e-112	4.37747e-112	0.616863	0.56189
Basolateral amygdalar nucleus	Btbd11	-23.574	-0.839722	7.119e-123	1.54331e-122	0.276384	0.331824
Basolateral amygdalar nucleus	Syt2	-23.6985	-1.32224	3.74038e-124	8.16833e-124	0.168591	0.238662
Basolateral amygdalar nucleus	Cdh6	-23.7793	-0.870586	5.47531e-125	1.20457e-124	0.174145	0.255692
Basolateral amygdalar nucleus	Pvalb	-24.1376	-0.849365	1.00689e-128	2.23169e-128	0.351458	0.393997
Basolateral amygdalar nucleus	Tle4	-24.3071	-0.482712	1.64799e-130	3.68011e-130	0.591868	0.566331
Basolateral amygdalar nucleus	Aqp4	-24.6372	-0.53587	5.04505e-134	1.1438e-133	0.65427	0.623775
Basolateral amygdalar nucleus	Tmem163	-24.9462	-1.01021	2.3454e-137	5.35835e-137	0.306978	0.350229
Basolateral amygdalar nucleus	Ntsr2	-25.3129	-0.404155	2.30592e-141	5.35046e-141	0.742145	0.69048
Basolateral amygdalar nucleus	Pou3f1	-26.4496	-1.56009	3.6842e-154	8.89601e-154	0.0977261	0.192491
Basolateral amygdalar nucleus	Olig1	-30.2129	-0.481831	1.60303e-200	4.17631e-200	0.767922	0.721732
Basolateral amygdalar nucleus	Mapk4	-30.3481	-0.530628	2.66547e-202	7.0057e-202	0.616777	0.595256
Basolateral amygdalar nucleus	Bhlhe40	-30.9689	-0.353531	1.41622e-210	3.82381e-210	0.78298	0.726033
Basolateral amygdalar nucleus	Opalin	-31.7872	-1.71723	9.74103e-222	2.67878e-221	0.118209	0.23008
Basolateral amygdalar nucleus	Cacna2d2	-32.2758	-1.01928	1.52709e-228	4.23874e-228	0.295695	0.373742
Basolateral amygdalar nucleus	Satb2	-32.5572	-1.49859	1.65382e-232	4.63382e-232	0.21702	0.300008
Basolateral amygdalar nucleus	Nrep	-40.5602	-0.601323	0	0	0.648889	0.667134
Basolateral amygdalar nucleus	Gjc3	-42.5607	-1.12579	0	0	0.408089	0.493867
Basolateral amygdalar nucleus	Sema6a	-43.1286	-0.811747	0	0	0.526645	0.570959
Basolateral amygdalar nucleus	Prox1	-44.5114	-1.33733	0	0	0.339524	0.436543
Basolateral amygdalar nucleus	Mog	-44.7541	-1.64841	0	0	0.251606	0.380638
Basolateral amygdalar nucleus	Gfap	-45.2404	-1.39411	0	0	0.550252	0.56641
Basolateral amygdalar nucleus	Cdh20	-46.337	-0.947313	0	0	0.40887	0.513941
Basolateral amygdalar nucleus	Strip2	-46.5684	-1.96629	0	0	0.144984	0.300757
Basolateral amygdalar nucleus	Eya4	-47.2187	-1.01819	0	0	0.4908	0.547095
Basolateral amygdalar nucleus	Rora	-49.6226	-0.721082	0	0	0.81787	0.758595
Basolateral amygdalar nucleus	Foxp2	-52.8769	-2.28619	0	0	0.126541	0.308161
Basolateral amygdalar nucleus	Rnf152	-53.4697	-2.06242	0	0	0.1475	0.326743
Basolateral amygdalar nucleus	Mal	-55.4559	-1.30403	0	0	0.518356	0.6016
Basolateral amygdalar nucleus	Pde7b	-57.9875	-1.03368	0	0	0.548603	0.605729
Basolateral amygdalar nucleus	Igfbp5	-71.6204	-1.0312	0	0	0.68955	0.727273
Basolateral amygdalar nucleus	Rims3	-78.5947	-1.21532	0	0	0.703307	0.717289
Basolateral amygdalar nucleus	Mbp	-91.4402	-0.93046	0	0	0.978259	0.960245
CA1	Neurod6	180.717	4.43911	0	0	0.989723	0.34007
CA1	Gm2115	170.444	4.98451	0	0	0.919647	0.165213
CA1	Epha4	168.044	2.9449	0	0	0.989885	0.703596
CA1	Cpne6	166.295	2.96491	0	0	0.977585	0.609412
CA1	2010300C02Rik	165.955	3.0034	0	0	0.98592	0.603512
CA1	Wfs1	165.576	3.24556	0	0	0.963748	0.515952
CA1	Pou3f1	164.791	4.48943	0	0	0.903544	0.180785
CA1	Dkk3	161.343	2.80198	0	0	0.987053	0.657596
CA1	Igfbp4	158.62	3.42223	0	0	0.941172	0.356345
CA1	Sema3e	157.439	4.07183	0	0	0.891892	0.219642
CA1	Cabp7	155.866	3.27954	0	0	0.958165	0.433836
CA1	Sipa1l3	152.504	2.90191	0	0	0.908966	0.470262
CA1	Bcl11b	149.117	2.91973	0	0	0.922722	0.404137
CA1	Arhgap12	143.771	2.48455	0	0	0.906619	0.522235
CA1	Trpc4	141.514	3.35091	0	0	0.851513	0.257135
CA1	Slc17a7	141.4	2.46103	0	0	0.990856	0.645722
CA1	Fibcd1	140.267	5.18057	0	0	0.762259	0.0607154
CA1	Pip5k1b	138.258	2.73771	0	0	0.884933	0.39713
CA1	Mdga1	138.222	3.23712	0	0	0.846739	0.279006
CA1	Cpne8	133.649	2.6332	0	0	0.866483	0.395172
CA1	Sorcs3	128.482	2.60193	0	0	0.852322	0.383541
CA1	Galntl6	121.05	3.01207	0	0	0.760884	0.226487
CA1	Shisa6	116.366	2.87024	0	0	0.745994	0.215432
CA1	Ndst4	113.202	3.4515	0	0	0.688218	0.137947
CA1	Dab1	110.991	1.91437	0	0	0.842693	0.477413
CA1	Strip2	109.489	2.37637	0	0	0.765334	0.290801
CA1	Nell1	107.508	2.06244	0	0	0.836139	0.406973
CA1	Arc	106.537	2.00629	0	0	0.938582	0.55151
CA1	Ndst3	103.993	2.18069	0	0	0.765577	0.347677
CA1	Tanc1	100.325	1.89221	0	0	0.801991	0.397313
CA1	Htr1f	94.0948	2.65606	0	0	0.625263	0.168662
CA1	Kctd12	93.3465	1.2496	0	0	0.914954	0.736598
CA1	Penk	85.3097	1.73105	0	0	0.740249	0.344105
CA1	Rasl10a	84.0228	2.12107	0	0	0.62502	0.219311
CA1	Dystrophin_Exon30_44	83.5493	1.72298	0	0	0.708448	0.37628
CA1	Nrn1	83.4846	1.43477	0	0	0.969574	0.724037
CA1	Parm1	82.0016	1.49198	0	0	0.765577	0.417281
CA1	Dp427c	80.5072	1.97374	0	0	0.635459	0.290469
CA1	Bdnf	79.6403	1.79383	0	0	0.658035	0.282601
CA1	Arhgef28	75.9334	1.40898	0	0	0.725603	0.434987
CA1	Ror1	69.7155	3.11931	0	0	0.423612	0.0629593
CA1	Celf2	68.9977	0.739295	0	0	0.961725	0.889041
CA1	Dystrophin_Exon2_29	63.041	1.41567	0	0	0.613206	0.344054
CA1	Slc44a5	58.8631	1.60913	0	0	0.494255	0.197581
CA1	Dner	58.4911	0.813694	0	0	0.960673	0.849611
CA1	Bhlhe22	55.5051	0.975142	0	0	0.673572	0.373391
CA1	Meis2	54.3216	0.865646	0	0	0.817932	0.559866
CA1	Npy2r	50.5851	2.01415	0	0	0.360091	0.0944064
CA1	Bhlhe40	48.685	0.653603	0	0	0.843421	0.725885
CA1	Tmem132d	43.4397	0.793175	0	0	0.658197	0.43999
CA1	Cd24a	42.9181	0.987066	0	0	0.466823	0.250528
CA1	Car4	40.9871	0.714028	0	0	0.618628	0.393069
CA1	Dystrophin_Exon45_49	40.3013	1.00218	0	0	0.508739	0.329973
CA1	Satb2	39.5189	0.73238	0	0	0.538437	0.294824
CA1	Syndig1	38.6255	0.818673	0	0	0.547095	0.360321
CA1	Lamp5	35.4764	0.536858	1.1378e-275	2.29883e-275	0.580515	0.366147
CA1	Dp427m	35.2059	1.71059	1.62252e-271	3.256e-271	0.288963	0.11156
CA1	Neto2	31.8801	0.575507	5.04328e-223	9.54047e-223	0.611911	0.46755
CA1	Dp427p	28.1241	1.7235	4.9745e-174	8.74216e-174	0.229972	0.0873654
CA1	Orai2	27.533	0.744014	7.06798e-167	1.21341e-166	0.430652	0.308814
CA1	Fyn	25.2874	0.251539	4.39652e-141	7.17454e-141	0.892782	0.86261
CA1	Calb1	24.622	0.364412	7.34999e-134	1.19287e-133	0.703512	0.555888
CA1	Dystrophin_Exon56_62	22.0983	0.855792	3.28193e-108	4.99863e-108	0.313967	0.207859
CA1	Gfra2	21.5937	0.294423	2.05936e-103	3.07351e-103	0.645412	0.504189
CA1	Mapk4	19.0266	0.273453	1.02793e-80	1.45379e-80	0.6849	0.594603
CA1	Gm19410	18.3232	1.08241	5.40489e-75	7.43173e-75	0.18927	0.0941215
CA1	Cdh6	16.1765	0.46672	7.38779e-59	9.66597e-59	0.33719	0.252613
CA1	Neurod1	10.5438	0.175792	5.42578e-26	6.39467e-26	0.319712	0.255323
CA1	Dp260	10.4031	2.26672	2.4003e-25	2.81774e-25	0.0708043	0.0166043
CA1	Pde11a	7.89978	0.719965	2.79403e-15	3.20397e-15	0.108513	0.0671258
CA1	Cwh43	7.68492	0.522948	1.53087e-14	1.74203e-14	0.127771	0.0872864
CA1	DystrophinExon51_53	6.45428	1.53621	1.08736e-10	1.20954e-10	0.0535685	0.0199675
CA1	Fezf2	6.29534	-0.0663881	3.06733e-10	3.39924e-10	0.255624	0.208162
CA1	Trp73	3.86244	0.320507	0.00011226	0.000119076	0.0503318	0.029757
CA1	DystrophinExon50_51	3.57851	1.2206	0.000345556	0.000361373	0.0363327	0.0177396
CA1	Cntnap5b	2.60239	0.0188764	0.00925753	0.00954683	0.257323	0.23924
CA1	Fos	2.31769	0.0384239	0.0204663	0.0209603	0.287263	0.274535
CA1	Dp427p2	1.86263	1.03127	0.0625146	0.0638036	0.0225765	0.0129009
CA1	Dp116	0.848289	1.27496	0.396277	0.40032	0.00857744	0.00415055
CA1	DystrophinExon50_53	0.11318	0.174345	0.909888	0.912962	0.00372229	0.00312945
CA1	Dp140	0.0617816	0.600641	0.950737	0.950737	0.00129471	0.000972018
CA1	Cort	-0.382548	0.24242	0.702055	0.706814	0.041107	0.0434058
CA1	Slc6a3	-1.17894	-2.85966	0.238424	0.241679	0.0016993	0.00785724
CA1	Slc1a6	-1.21298	-0.121366	0.225139	0.228994	0.169121	0.173659
CA1	Vcan	-2.57499	-0.470032	0.0100244	0.0103019	0.143227	0.152348
CA1	Stard5	-2.83757	-0.196168	0.00454584	0.00470423	0.176161	0.188562
CA1	Vip	-3.18223	-0.0837278	0.00146148	0.00151769	0.0793818	0.0968593
CA1	Nrp2	-3.28974	-0.352631	0.00100279	0.00104502	0.343988	0.330748
CA1	Pthlh	-3.61468	-0.874049	0.000300721	0.000315598	0.023062	0.0419366
CA1	Nwd2	-3.62794	-0.46625	0.000285693	0.000300889	0.341722	0.328344
CA1	Prss35	-3.65758	-0.687617	0.000254607	0.000269105	0.0451529	0.0638022
CA1	Tmem212	-3.9343	-4.07253	8.34386e-05	8.88217e-05	0.00315585	0.0236859
CA1	Chat	-4.15363	-3.50212	3.27245e-05	3.49611e-05	0.0038032	0.0254763
CA1	Pcp2	-4.34506	-1.78914	1.39237e-05	1.4929e-05	0.00914387	0.0318429
CA1	Igfbpl1	-4.35527	-3.01002	1.32901e-05	1.43013e-05	0.00566435	0.0283646
CA1	Th	-5.28268	-4.50176	1.27311e-07	1.37496e-07	0.00218482	0.0297709
CA1	Crh	-5.30465	-1.34695	1.12892e-07	1.22369e-07	0.0161029	0.0438625
CA1	Adamts2	-5.53774	-0.455011	3.06404e-08	3.33341e-08	0.170416	0.193515
CA1	Pln	-5.93329	-4.2942	2.96918e-09	3.24208e-09	0.00258942	0.0335789
CA1	Ccdc153	-5.96769	-3.65684	2.40631e-09	2.63717e-09	0.00566435	0.0367777
CA1	Sntb1	-6.17454	-0.880854	6.63549e-10	7.29904e-10	0.0644117	0.0952567
CA1	Bmp4	-6.26908	-2.70942	3.6319e-10	4.00995e-10	0.00857744	0.0412441
CA1	Myo16	-6.62279	-0.265179	3.52483e-11	3.93562e-11	0.313157	0.335358
CA1	Acta2	-6.8913	-1.27786	5.52846e-12	6.19605e-12	0.0826185	0.116342
CA1	Chodl	-7.19598	-5.92497	6.20149e-13	6.97668e-13	0.000971031	0.0385734
CA1	Prdm8	-7.43877	-0.558332	1.0163e-13	1.14769e-13	0.232886	0.255757
CA1	Emx1	-7.59599	-0.569617	3.05449e-14	3.46253e-14	0.0940282	0.13287
CA1	Cyp1b1	-7.86343	-2.401	3.73747e-15	4.26934e-15	0.0164266	0.057172
CA1	Trbc2	-8.1761	-4.02726	2.93168e-16	3.37484e-16	0.00315585	0.0458705
CA1	Ano1	-8.88237	-3.03124	6.54489e-19	7.56355e-19	0.00890112	0.0551853
CA1	Aldh1a2	-9.34396	-3.54835	9.27961e-21	1.07658e-20	0.0101149	0.0586508
CA1	Spag16	-9.89908	-4.10481	4.20137e-23	4.89336e-23	0.00647354	0.0580309
CA1	Sst	-10.2395	-2.0531	1.31899e-24	1.54228e-24	0.0188542	0.0722996
CA1	Tacr1	-10.5444	-2.74136	5.3927e-26	6.381e-26	0.0126234	0.0675676
CA1	Fmod	-10.6135	-4.03004	2.57901e-26	3.06387e-26	0.00865836	0.0638385
CA1	Hat1	-11.085	-0.250264	1.48386e-28	1.7699e-28	0.374575	0.42709
CA1	Ppp1r1b	-11.5159	-0.454836	1.09702e-30	1.31376e-30	0.48948	0.504594
CA1	Zfp366	-11.7631	-2.66604	6.045e-32	7.26869e-32	0.0124616	0.0738777
CA1	Dp40	-11.8219	-1.45807	3.00859e-32	3.63232e-32	0.0414307	0.102748
CA1	Hapln1	-11.9681	-0.45287	5.2202e-33	6.32816e-33	0.188299	0.24986
CA1	Sox17	-12.5732	-2.36644	2.96646e-36	3.61082e-36	0.0186923	0.084253
CA1	Enpp2	-13.005	-0.401392	1.14584e-38	1.40048e-38	0.584803	0.587578
CA1	Ebf3	-13.0782	-3.54903	4.38431e-39	5.38074e-39	0.0104386	0.0784924
CA1	Plch1	-13.2858	-0.719863	2.79828e-40	3.4485e-40	0.163295	0.22746
CA1	Sla	-13.6919	-2.54413	1.13489e-42	1.40443e-42	0.0193397	0.0904905
CA1	Paqr5	-13.9132	-3.13192	5.26793e-44	6.54634e-44	0.0127043	0.0851311
CA1	Sncg	-14.3841	-2.69858	6.51205e-47	8.12638e-47	0.0217673	0.0962256
CA1	Dp71_Dp40_firstexon	-14.5839	-1.84094	3.55419e-48	4.45398e-48	0.0321249	0.108117
CA1	Rxfp1	-14.9159	-3.23832	2.59652e-50	3.26765e-50	0.013999	0.0915714
CA1	Eomes	-15.0925	-2.45853	1.81436e-51	2.29304e-51	0.0215245	0.100058
CA1	Col1a1	-15.1448	-2.94298	8.20593e-52	1.04152e-51	0.0236284	0.101806
CA1	Mecom	-15.2745	-2.42177	1.13128e-52	1.44202e-52	0.0227383	0.102131
CA1	Grip1	-15.5357	-0.745605	1.98924e-54	2.54657e-54	0.134083	0.214064
CA1	Ikzf1	-15.8155	-2.1766	2.43352e-56	3.12881e-56	0.0325295	0.114357
CA1	Sema3a	-16.0217	-0.81939	9.00971e-58	1.16343e-57	0.177941	0.251693
CA1	Gjb2	-16.0784	-3.37585	3.61651e-58	4.69041e-58	0.0144036	0.0979466
CA1	Rspo2	-16.0916	-1.9533	2.92088e-58	3.80483e-58	0.0415925	0.124335
CA1	Nts	-16.2054	-4.13318	4.61599e-59	6.06615e-59	0.00865836	0.0930726
CA1	Cd74	-16.7037	-3.20179	1.23258e-62	1.62701e-62	0.0218482	0.108158
CA1	Spi1	-17.2312	-2.10725	1.54884e-66	2.0536e-66	0.0354426	0.12466
CA1	Cplx3	-17.2682	-3.5021	8.17019e-67	1.08814e-66	0.0123806	0.102376
CA1	Enpp6	-17.2726	-3.3677	7.5658e-67	1.01218e-66	0.0135944	0.103487
CA1	Sema3d	-17.3659	-3.36518	1.49417e-67	2.00801e-67	0.0123806	0.102877
CA1	Carmn	-17.3858	-2.61216	1.05758e-67	1.42773e-67	0.0278362	0.117864
CA1	Nostrin	-17.396	-2.27363	8.84755e-68	1.19987e-67	0.0317203	0.121895
CA1	Col19a1	-17.4909	-1.14845	1.67995e-68	2.28874e-68	0.0717754	0.163127
CA1	Emcn	-17.7048	-2.29906	3.84742e-70	5.26582e-70	0.0303447	0.122252
CA1	Dcn	-18.427	-3.31031	7.97662e-76	1.10189e-75	0.0264606	0.121207
CA1	Prph	-18.5324	-2.84473	1.13052e-76	1.56899e-76	0.0238712	0.11976
CA1	Pglyrp1	-18.5735	-2.3121	5.26339e-77	7.3391e-77	0.030021	0.126689
CA1	Cd93	-18.8252	-2.59108	4.69186e-79	6.57304e-79	0.0276744	0.125222
CA1	Pvalb	-18.9171	-0.607014	8.24343e-80	1.16033e-79	0.307655	0.39409
CA1	Gpr17	-19.2184	-2.56535	2.59463e-82	3.6871e-82	0.0275125	0.127339
CA1	Gsg1l	-19.7856	-0.979771	3.9608e-87	5.65557e-87	0.181664	0.271611
CA1	Cd300c2	-19.9018	-2.23142	3.92753e-88	5.63515e-88	0.0415925	0.144125
CA1	Slfn5	-19.9526	-2.68715	1.42206e-88	2.05026e-88	0.025004	0.128587
CA1	Rbp4	-20.1561	-2.04765	2.37729e-90	3.44417e-90	0.0445865	0.148794
CA1	Fgd5	-20.347	-2.25196	4.93929e-92	7.19103e-92	0.038032	0.143239
CA1	Slc13a4	-20.4867	-2.49686	2.82884e-93	4.13874e-93	0.0412688	0.146686
CA1	Arpp21	-20.5379	-0.358032	9.87193e-94	1.45147e-93	0.77642	0.719821
CA1	Kcnmb2	-20.9943	-1.29398	7.38955e-98	1.09189e-97	0.0849652	0.193996
CA1	Npnt	-21.5255	-3.5281	8.97845e-103	1.3333e-102	0.0148891	0.126801
CA1	Ccn2	-21.7673	-3.2664	4.74088e-105	7.11132e-105	0.021039	0.133967
CA1	Kctd8	-22.0107	-2.82516	2.27461e-107	3.42923e-107	0.0256514	0.139792
CA1	Dystrophin_Exon79	-22.0402	-0.569932	1.18596e-107	1.79709e-107	0.314695	0.420578
CA1	Cspg4	-22.1016	-2.76944	3.04958e-108	4.66869e-108	0.0275125	0.142291
CA1	Cbln1	-22.3513	-3.55592	1.17365e-110	1.80609e-110	0.0212008	0.136709
CA1	Syt17	-22.8878	-1.23056	6.14234e-116	9.50143e-116	0.128176	0.24107
CA1	Igf2	-23.3016	-2.74779	4.26825e-120	6.63702e-120	0.0509791	0.169253
CA1	Spp1	-23.4319	-4.16085	2.02336e-121	3.16283e-121	0.016993	0.138142
CA1	Pkib	-23.5051	-3.55673	3.61427e-122	5.67956e-122	0.0137563	0.136285
CA1	Pdyn	-23.5589	-3.44759	1.01868e-122	1.60929e-122	0.023062	0.144857
CA1	Rspo1	-24.3124	-3.78995	1.44869e-130	2.30086e-130	0.0140799	0.140498
CA1	Kdr	-24.4667	-2.01428	3.34e-132	5.33323e-132	0.0545396	0.181017
CA1	Cd44	-24.4909	-4.07847	1.84823e-132	2.96716e-132	0.0134326	0.140631
CA1	Igf1	-24.5501	-2.16581	4.30928e-133	6.95575e-133	0.045072	0.172617
CA1	Foxj1	-25.317	-2.85983	2.07401e-141	3.40322e-141	0.0354426	0.165973
CA1	Cd68	-25.4011	-1.48308	2.45384e-142	4.04883e-142	0.145169	0.267884
CA1	Zfpm2	-25.7025	-1.70681	1.09652e-145	1.81937e-145	0.0869882	0.216323
CA1	Sema5b	-26.5432	-3.21774	3.07367e-155	5.12854e-155	0.0212818	0.159336
CA1	Rsph1	-26.5667	-1.79338	1.64856e-155	2.76622e-155	0.0850461	0.220275
CA1	Fign	-26.7663	-5.24488	7.97317e-158	1.34547e-157	0.00485515	0.144585
CA1	Myl4	-26.9173	-2.51311	1.37807e-159	2.33878e-159	0.0456385	0.184041
CA1	Dpyd	-27.163	-1.28438	1.77901e-162	3.03659e-162	0.164832	0.29289
CA1	Sdk2	-27.5725	-1.08375	2.3807e-167	4.11086e-167	0.222123	0.346227
CA1	Acvrl1	-27.7075	-2.81647	5.6682e-169	9.84477e-169	0.0311539	0.175211
CA1	Cldn5	-27.7189	-2.35798	4.13615e-169	7.22611e-169	0.0559152	0.198313
CA1	Opn3	-28.8943	-3.71111	1.40622e-183	2.486e-183	0.0168312	0.167217
CA1	Cd53	-29.114	-2.41106	2.38761e-186	4.24623e-186	0.0538922	0.20349
CA1	Cdh9	-29.1377	-2.24017	1.19591e-186	2.13968e-186	0.0603658	0.208985
CA1	Rab3b	-29.2681	-1.1489	2.63945e-188	4.75101e-188	0.186033	0.329262
CA1	Siglech	-29.3053	-1.69159	8.88745e-189	1.6095e-188	0.102687	0.250893
CA1	Gli3	-29.7918	-2.13726	4.99356e-195	9.09869e-195	0.0575336	0.211388
CA1	Tmem255a	-30.1129	-1.34802	3.28794e-199	6.02789e-199	0.220019	0.351466
CA1	Adamtsl1	-30.3081	-3.61046	8.96029e-202	1.65292e-201	0.0203916	0.177709
CA1	Arhgap25	-31.2489	-3.18452	2.31299e-214	4.29349e-214	0.0312348	0.192577
CA1	Arhgap6	-31.5143	-3.71474	5.53293e-218	1.03351e-217	0.0202298	0.18363
CA1	Angpt1	-31.568	-2.62557	1.01395e-218	1.90597e-218	0.0436964	0.206404
CA1	Adgrl4	-32.0228	-2.40379	5.25603e-225	1.00067e-224	0.0588283	0.223449
CA1	Pecam1	-32.1345	-2.45502	1.45528e-226	2.78851e-226	0.0589092	0.223604
CA1	Deptor	-32.4699	-3.09724	2.83917e-231	5.47553e-231	0.0292118	0.197518
CA1	Syt2	-33.1856	-2.25494	1.73654e-241	3.37093e-241	0.0708043	0.239153
CA1	Col6a1	-33.6396	-4.06351	4.42715e-248	8.65042e-248	0.0239521	0.197196
CA1	Cbln4	-34.1938	-3.13598	2.99385e-256	5.88857e-256	0.0365755	0.21288
CA1	Thsd7a	-34.3559	-1.04546	1.15142e-258	2.27982e-258	0.347629	0.473991
CA1	Igfbp6	-34.3726	-2.35819	6.48391e-259	1.29243e-258	0.0743648	0.247185
CA1	Pcsk5	-35.7919	-4.34053	1.47584e-280	3.00222e-280	0.0145655	0.200678
CA1	Trem2	-36.0182	-2.11685	4.33689e-284	8.88314e-284	0.105438	0.285523
CA1	Kcnh5	-36.4297	-1.1403	1.4443e-290	2.97887e-290	0.329179	0.470312
CA1	Gad2	-36.7817	-1.38919	3.6156e-296	7.50932e-296	0.229487	0.401851
CA1	Hs3st2	-36.9187	-3.13538	2.31485e-298	4.84162e-298	0.0408642	0.230141
CA1	Opalin	-37.6708	-3.42717	0	0	0.0357663	0.229891
CA1	Gadd45a	-38.611	-2.26559	0	0	0.0746885	0.272072
CA1	Lypd6	-39.1918	-2.06316	0	0	0.0923289	0.291043
CA1	Slit2	-39.6849	-1.65364	0	0	0.178751	0.363495
CA1	Nxph3	-40.6074	-4.13956	0	0	0.0233857	0.233434
CA1	Pdzrn3	-40.7456	-2.49945	0	0	0.0775206	0.281907
CA1	Ly6a	-40.7665	-2.29125	0	0	0.104143	0.308508
CA1	Fn1	-40.7722	-2.3779	0	0	0.095161	0.299648
CA1	Sox10	-40.7969	-3.53406	0	0	0.0309112	0.241934
CA1	Syt6	-40.9945	-3.88609	0	0	0.0282408	0.239738
CA1	Tle4	-41.3698	-0.953634	0	0	0.409047	0.569033
CA1	Igsf21	-41.7302	-1.64089	0	0	0.178022	0.373869
CA1	Cdh4	-42.3451	-1.59654	0	0	0.204645	0.397017
CA1	Prr16	-42.3732	-3.08217	0	0	0.0388412	0.258226
CA1	Pdgfra	-42.8432	-2.78887	0	0	0.0626315	0.282018
CA1	Gad1	-43.1218	-1.15453	0	0	0.375465	0.564236
CA1	Galnt14	-45.0476	-2.79476	0	0	0.0498463	0.283312
CA1	Cntnap4	-45.1329	-2.01894	0	0	0.100987	0.332349
CA1	Plekha2	-46.4855	-2.67245	0	0	0.0767924	0.311939
CA1	Hpcal1	-47.8486	-1.5032	0	0	0.2553	0.463753
CA1	Cobll1	-47.993	-3.16492	0	0	0.0447483	0.292662
CA1	Rnf152	-48.056	-2.61701	0	0	0.0852889	0.325519
CA1	Laptm5	-48.1596	-2.1593	0	0	0.134488	0.373372
CA1	Sox11	-48.3038	-1.38348	0	0	0.274397	0.486775
CA1	Garnl3	-48.6241	-1.09052	0	0	0.494983	0.628112
CA1	Map2	-49.2907	-0.297686	0	0	0.988024	0.985885
CA1	Dcx	-49.5697	-2.04389	0	0	0.119275	0.368697
CA1	Fhod3	-49.8379	-1.44098	0	0	0.312996	0.507006
CA1	Vwc2l	-50.5216	-3.88546	0	0	0.0306684	0.291216
CA1	Inpp4b	-51.0166	-2.80204	0	0	0.072099	0.330593
CA1	Foxp2	-52.7038	-4.06814	0	0	0.038113	0.307256
CA1	Gfap	-52.9963	-1.83153	0	0	0.373847	0.568552
CA1	Btbd11	-53.5254	-3.0103	0	0	0.0597993	0.334048
CA1	Zfp536	-54.5488	-1.93899	0	0	0.1391	0.415624
CA1	Ptprd	-55.6543	-0.868738	0	0	0.684091	0.785443
CA1	Chrm2	-56.0749	-3.2295	0	0	0.0505745	0.338765
CA1	Gng12	-56.2748	-1.07706	0	0	0.493203	0.682654
CA1	Calb2	-57.2838	-3.47603	0	0	0.0745266	0.361523
CA1	Rfx4	-57.8058	-2.61981	0	0	0.0992879	0.389965
CA1	Rprm	-58.3274	-3.87386	0	0	0.0508982	0.346568
CA1	Cntn6	-58.8033	-2.50459	0	0	0.112801	0.403143
CA1	Cacna2d2	-58.9663	-2.86555	0	0	0.0745266	0.375769
CA1	Mog	-59.1127	-3.24928	0	0	0.0849652	0.381364
CA1	Plcxd3	-59.5589	-2.65876	0	0	0.1039	0.400747
CA1	Ttr	-61.7136	-1.86522	0	0	0.300939	0.562033
CA1	Tmem163	-62.5417	-4.43374	0	0	0.0322059	0.353359
CA1	Gucy1a1	-65.0133	-2.25554	0	0	0.188785	0.488375
CA1	Necab2	-66.4229	-2.69203	0	0	0.127367	0.449785
CA1	Grik3	-67.9067	-3.52402	0	0	0.059071	0.405013
CA1	Tox	-68.7347	-3.39578	0	0	0.0729892	0.417909
CA1	Clmn	-68.937	-1.50233	0	0	0.483978	0.705445
CA1	Prox1	-69.0404	-3.20259	0	0	0.0963748	0.438643
CA1	Ntsr2	-69.2997	-1.54244	0	0	0.442062	0.695026
CA1	Cdh13	-70.3568	-2.4994	0	0	0.147273	0.489672
CA1	Pdzd2	-70.4461	-3.76863	0	0	0.0512219	0.410955
CA1	Slc39a12	-72.9047	-2.14686	0	0	0.219696	0.565019
CA1	Gjc3	-74.2177	-2.95254	0	0	0.136187	0.496474
CA1	Cdh20	-76.2439	-2.59675	0	0	0.139748	0.516291
CA1	Lhfpl3	-77.4285	-3.31691	0	0	0.0873119	0.474964
CA1	Necab1	-78.018	-2.904	0	0	0.15844	0.523963
CA1	Slc17a6	-78.9597	-3.83932	0	0	0.109403	0.487727
CA1	Eya4	-79.0815	-2.58573	0	0	0.183929	0.5505
CA1	Rasgrf2	-81.8903	-2.8907	0	0	0.164752	0.547014
CA1	Unc13c	-82.3945	-5.96618	0	0	0.0158602	0.442622
CA1	Nr2f2	-84.0308	-3.85945	0	0	0.0755786	0.496136
CA1	Vat1l	-87.4915	-5.00855	0	0	0.0412688	0.48634
CA1	Cux2	-87.815	-3.30725	0	0	0.11531	0.543803
CA1	Rorb	-88.4899	-2.58115	0	0	0.22536	0.623508
CA1	Acsbg1	-90.0669	-2.1731	0	0	0.324324	0.70539
CA1	Plcxd2	-90.796	-3.36757	0	0	0.130442	0.564425
CA1	Sox2	-92.9495	-2.28661	0	0	0.280547	0.695305
CA1	Sema6a	-92.9653	-3.23906	0	0	0.121136	0.575801
CA1	Rmst	-94.1001	-3.19256	0	0	0.151724	0.600385
CA1	Cpne4	-94.1238	-3.54462	0	0	0.100664	0.568617
CA1	Aqp4	-94.3739	-2.95157	0	0	0.184415	0.630318
CA1	Rora	-95.2692	-2.11824	0	0	0.437611	0.764285
CA1	Nrep	-96.2108	-2.50312	0	0	0.263068	0.672014
CA1	Mal	-96.2611	-3.58515	0	0	0.142984	0.605601
CA1	Fabp7	-96.6287	-3.23185	0	0	0.156902	0.611057
CA1	Dpy19l1	-98.6037	-1.97901	0	0	0.484544	0.787181
CA1	Olig1	-99.5208	-2.54601	0	0	0.316475	0.728211
CA1	Id2	-102.563	-2.63465	0	0	0.250931	0.705708
CA1	Pde7b	-103.532	-3.77081	0	0	0.109403	0.610869
CA1	Rims3	-124.119	-4.16129	0	0	0.154313	0.724368
CA1	Igfbp5	-124.221	-3.80214	0	0	0.16022	0.733823
CA1	Mbp	-141.836	-2.57297	0	0	0.833711	0.962356
CA2/3	Neurod6	177.257	4.47894	0	0	0.99066	0.340238
CA2/3	Cabp7	175.064	4.34527	0	0	0.988263	0.433593
CA2/3	Cpne4	165.666	3.06753	0	0	0.984543	0.557081
CA2/3	Slc17a7	156.993	2.77159	0	0	0.99471	0.645768
CA2/3	Prdm8	156.973	3.68997	0	0	0.930071	0.246754
CA2/3	Epha4	150.479	2.73563	0	0	0.984047	0.703751
CA2/3	Cpne6	140.184	2.65683	0	0	0.929823	0.61013
CA2/3	Shisa6	138.692	3.30696	0	0	0.844933	0.214302
CA2/3	Sipa1l3	134.558	2.40375	0	0	0.898413	0.47052
CA2/3	Nrn1	131.371	2.21861	0	0	0.984378	0.723915
CA2/3	Mdga1	126.108	2.72966	0	0	0.843445	0.279206
CA2/3	Dkk3	124.484	2.21461	0	0	0.957762	0.658065
CA2/3	Tanc1	121.794	2.32412	0	0	0.873533	0.396502
CA2/3	Bhlhe22	119.058	2.21976	0	0	0.9061	0.370473
CA2/3	Sema3e	112.668	2.9576	0	0	0.739461	0.221796
CA2/3	Bdnf	108.711	2.35933	0	0	0.792032	0.280976
CA2/3	Nwd2	101.592	2.1718	0	0	0.778558	0.32271
CA2/3	Arhgef28	100.207	1.88136	0	0	0.835097	0.433655
CA2/3	2010300C02Rik	97.7183	1.80678	0	0	0.955199	0.604015
CA2/3	Strip2	95.7258	2.41508	0	0	0.716234	0.291566
CA2/3	Npy2r	90.9273	3.05654	0	0	0.566457	0.0918169
CA2/3	Orai2	85.5832	1.77947	0	0	0.703091	0.305332
CA2/3	Slc44a5	82.9394	2.05703	0	0	0.622582	0.196007
CA2/3	Slit2	82.7356	1.95334	0	0	0.688792	0.356862
CA2/3	Trpc4	79.471	1.75336	0	0	0.661349	0.259753
CA2/3	Kctd12	79.023	1.06147	0	0	0.938668	0.736341
CA2/3	Nrp2	78.4653	1.50504	0	0	0.72326	0.325857
CA2/3	Prss35	78.4194	3.47538	0	0	0.466854	0.0583551
CA2/3	Pip5k1b	75.6044	1.5415	0	0	0.746404	0.399053
CA2/3	Cdh9	73.8829	1.89123	0	0	0.576459	0.202284
CA2/3	Neurod1	71.2104	1.53162	0	0	0.624649	0.251406
CA2/3	Syndig1	69.6715	1.34435	0	0	0.700033	0.358399
CA2/3	Fezf2	69.3264	1.4727	0	0	0.596545	0.203776
CA2/3	Rspo2	65.5782	2.18213	0	0	0.463713	0.118865
CA2/3	Fyn	60.9476	0.605351	0	0	0.946851	0.861921
CA2/3	Car4	58.0055	1.09964	0	0	0.692015	0.392184
CA2/3	Neto2	54.3416	0.9565	0	0	0.711109	0.46631
CA2/3	Gm2115	53.8452	1.89346	0	0	0.440734	0.171603
CA2/3	Dab1	53.63	0.888116	0	0	0.754174	0.478656
CA2/3	Celf2	53.3605	0.616086	0	0	0.973053	0.888914
CA2/3	Clmn	45.1631	0.656518	0	0	0.895933	0.700068
CA2/3	Htr1f	45.1237	1.20814	0	0	0.422714	0.171402
CA2/3	Stard5	44.2851	1.53686	0	0	0.412134	0.185513
CA2/3	Sema5b	43.7415	1.49373	0	0	0.383039	0.15463
CA2/3	Dpyd	42.1978	0.800328	0	0	0.538023	0.288039
CA2/3	Nell1	40.3814	0.651119	0	0	0.653	0.409455
CA2/3	Zfpm2	40.0488	0.908004	0	0	0.441561	0.211711
CA2/3	Galnt14	39.6174	0.875003	0	0	0.493966	0.277516
CA2/3	Necab2	39.6007	0.983589	0	0	0.593569	0.44368
CA2/3	Arc	39.0088	0.510384	0	0	0.855183	0.552694
CA2/3	Dystrophin_Exon30_44	32.6518	0.576546	7.55338e-234	1.90115e-233	0.573483	0.378114
CA2/3	Trp73	32.1109	2.20548	3.1089e-226	7.75918e-226	0.199868	0.027833
CA2/3	Plcxd2	29.5045	0.427651	2.52301e-191	5.85417e-191	0.733096	0.556527
CA2/3	Rasl10a	29.4094	0.640822	4.16673e-190	9.59317e-190	0.392048	0.22243
CA2/3	Bcl11b	27.3916	0.411484	3.45791e-165	7.83969e-165	0.607786	0.408345
CA2/3	Grip1	25.2937	0.57388	3.75022e-141	8.18983e-141	0.361134	0.211112
CA2/3	Emx1	25.0511	0.828822	1.69809e-138	3.65459e-138	0.27269	0.130554
CA2/3	Plekha2	22.7594	0.284937	1.15696e-114	2.36977e-114	0.463052	0.306889
CA2/3	Dp427c	21.3076	0.388626	9.65489e-101	1.91167e-100	0.430567	0.293209
CA2/3	Pcsk5	20.1963	0.457734	1.05582e-90	2.04954e-90	0.31592	0.196737
CA2/3	Dner	18.4363	0.321867	6.71633e-76	1.22377e-75	0.943958	0.849858
CA2/3	Igfbp4	15.3409	0.82267	4.07517e-53	6.79958e-53	0.426103	0.363154
CA2/3	Dystrophin_Exon45_49	14.9511	0.192684	1.53157e-50	2.51313e-50	0.444206	0.330855
CA2/3	Sdk2	12.155	-0.00594306	5.39634e-34	8.09451e-34	0.459993	0.343123
CA2/3	Plcxd3	10.8165	0.089114	2.87408e-27	4.04551e-27	0.486361	0.395729
CA2/3	Gadd45a	10.4729	-0.0114272	1.15117e-25	1.58286e-25	0.35353	0.268419
CA2/3	Vcan	9.9637	0.206356	2.19738e-23	2.99368e-23	0.210035	0.151483
CA2/3	Dp427p	7.8225	0.358367	5.17838e-15	6.5446e-15	0.132749	0.0886596
CA2/3	Dystrophin_Exon2_29	6.58444	-0.0332972	4.56611e-11	5.60386e-11	0.422549	0.346589
CA2/3	Pde11a	6.50969	0.545237	7.5308e-11	9.20431e-11	0.102744	0.0672117
CA2/3	Sema3d	6.19247	-0.0751818	5.9229e-10	7.12187e-10	0.139858	0.101207
CA2/3	Dystrophin_Exon56_62	6.0259	-0.0232774	1.68171e-09	2.0059e-09	0.255497	0.208643
CA2/3	Tle4	5.99216	-0.00974435	2.07071e-09	2.46e-09	0.670276	0.565618
CA2/3	Dystrophin_Exon79	5.06704	-0.0531163	4.0405e-07	4.68761e-07	0.493553	0.41824
CA2/3	Dp427m	3.69153	0.035837	0.000222909	0.000248887	0.136634	0.113575
CA2/3	Cntnap5b	3.67105	0.00422736	0.000241554	0.000268695	0.270789	0.239072
CA2/3	Cort	2.9252	0.569344	0.00344229	0.00374491	0.0586874	0.0431783
CA2/3	Dp260	2.70214	0.523397	0.00688949	0.00744065	0.0315755	0.0171256
CA2/3	DystrophinExon50_51	2.6879	0.55748	0.00719022	0.0077373	0.0321541	0.0177987
CA2/3	Hapln1	1.76776	-0.112632	0.0771006	0.0812017	0.269962	0.248789
CA2/3	Sst	1.38599	-0.0379336	0.165749	0.172728	0.0797653	0.0714987
CA2/3	Ntsr2	1.38113	-0.0488494	0.167238	0.17367	0.787072	0.690504
CA2/3	Arhgap25	1.25959	-0.398822	0.207818	0.214312	0.211853	0.190201
CA2/3	Acta2	1.10854	-0.922162	0.267627	0.275035	0.128782	0.115737
CA2/3	Dp427p2	0.868754	0.260979	0.384982	0.394274	0.0176062	0.0129677
CA2/3	DystrophinExon51_53	0.736421	-0.0240536	0.461474	0.470989	0.0243842	0.0203534
CA2/3	Dp71_Dp40_firstexon	0.563748	-0.317366	0.572925	0.580747	0.114316	0.107035
CA2/3	Dp116	0.522343	0.334761	0.601431	0.607568	0.0069433	0.00417287
CA2/3	DystrophinExon50_53	0.490653	0.432713	0.623672	0.627901	0.00570342	0.00310405
CA2/3	Sorcs3	0.203121	-0.174576	0.83904	0.841875	0.430402	0.389116
CA2/3	Dp140	0.0821915	0.3494	0.934494	0.934494	0.00140519	0.000970682
CA2/3	Slc6a3	-0.63932	-1.70649	0.522615	0.531564	0.00446355	0.00781986
CA2/3	Igfbpl1	-1.34233	-1.0472	0.179489	0.185743	0.0213258	0.0281562
CA2/3	Pthlh	-1.5609	-0.491819	0.118547	0.123974	0.0338072	0.0417927
CA2/3	Fibcd1	-1.73209	-0.422111	0.0832569	0.0873756	0.0616631	0.069951
CA2/3	Dp40	-1.81451	-0.493293	0.0695995	0.0735625	0.0956356	0.102031
CA2/3	Pkib	-1.94182	-0.497445	0.0521595	0.0553263	0.131344	0.134734
CA2/3	Kcnh5	-2.17338	-0.299879	0.0297516	0.031671	0.529757	0.467684
CA2/3	Sntb1	-2.20672	-0.341444	0.0273339	0.029202	0.0844768	0.0949893
CA2/3	Pcp2	-2.23108	-1.09811	0.0256756	0.0275294	0.0201686	0.0316944
CA2/3	Angpt1	-2.77761	-0.313137	0.00547602	0.00593568	0.199454	0.204349
CA2/3	Bmp4	-3.29466	-1.37086	0.000985401	0.00107597	0.0240536	0.0410353
CA2/3	Tmem212	-3.33402	-3.24315	0.000855998	0.000938123	0.00611671	0.023642
CA2/3	Hat1	-3.44964	-0.209631	0.000561335	0.000617468	0.463382	0.425929
CA2/3	Chat	-3.46449	-2.46338	0.000531243	0.00058654	0.00719127	0.0254265
CA2/3	Cyp1b1	-3.63263	-1.27818	0.000280547	0.000310904	0.0386841	0.0568734
CA2/3	Galntl6	-3.87841	-0.47141	0.00010514	0.000117836	0.231774	0.233463
CA2/3	Ror1	-4.17378	-0.987248	2.99586e-05	3.37034e-05	0.0471152	0.0679179
CA2/3	Ccdc153	-4.31663	-2.55759	1.58427e-05	1.78908e-05	0.0141346	0.0366598
CA2/3	Ano1	-4.3278	-1.14012	1.50604e-05	1.70723e-05	0.0324847	0.0548681
CA2/3	Crh	-4.4553	-1.47079	8.37773e-06	9.53328e-06	0.0204993	0.043798
CA2/3	Cpne8	-4.52536	-0.218784	6.02931e-06	6.88733e-06	0.40453	0.401264
CA2/3	Zfp366	-4.85746	-0.927699	1.189e-06	1.36344e-06	0.0486857	0.0733932
CA2/3	Th	-5.03242	-4.10962	4.84338e-07	5.57552e-07	0.00322367	0.0297498
CA2/3	Col19a1	-5.0364	-0.280085	4.74357e-07	5.48187e-07	0.138039	0.162247
CA2/3	Kdr	-5.22545	-0.545758	1.73728e-07	2.02342e-07	0.159035	0.179634
CA2/3	Pln	-5.24023	-3.44577	1.60376e-07	1.87526e-07	0.0059514	0.0335269
CA2/3	Nostrin	-5.29432	-0.647088	1.19463e-07	1.40239e-07	0.0956356	0.121045
CA2/3	Sox17	-5.35217	-0.923807	8.69041e-08	1.02423e-07	0.0567036	0.0837443
CA2/3	Kcnmb2	-5.38438	-0.271286	7.26946e-08	8.60171e-08	0.167879	0.192896
CA2/3	Adamtsl1	-6.14561	-0.876089	7.96546e-10	9.53928e-10	0.157629	0.175894
CA2/3	Slc1a6	-6.22566	-0.745338	4.79524e-10	5.78938e-10	0.152422	0.173874
CA2/3	Emcn	-6.39427	-0.810731	1.61316e-10	1.95555e-10	0.0905935	0.121449
CA2/3	Gpr17	-6.43929	-0.680995	1.20033e-10	1.46106e-10	0.0944784	0.126447
CA2/3	Chodl	-6.78992	-4.62599	1.12193e-11	1.38262e-11	0.00272772	0.0385403
CA2/3	Mecom	-7.02279	-1.01465	2.1748e-12	2.69131e-12	0.0664573	0.101545
CA2/3	Pglyrp1	-7.31162	-0.752938	2.63946e-13	3.28e-13	0.0889403	0.125902
CA2/3	Trbc2	-7.44421	-3.27787	9.75273e-14	1.21704e-13	0.00661266	0.0458141
CA2/3	Hpcal1	-7.55125	-0.390301	4.31086e-14	5.40221e-14	0.501571	0.460517
CA2/3	Fmod	-7.78554	-2.73656	6.94156e-15	8.73577e-15	0.023475	0.063632
CA2/3	Aldh1a2	-7.87878	-2.87638	3.30595e-15	4.19602e-15	0.0175236	0.0585417
CA2/3	Ikzf1	-7.90092	-1.00698	2.7685e-15	3.52895e-15	0.0743925	0.113794
CA2/3	Paqr5	-7.99982	-1.46973	1.24603e-15	1.59513e-15	0.0438916	0.0847086
CA2/3	Gm19410	-8.10788	-1.3211	5.15111e-16	6.62286e-16	0.0552984	0.0958767
CA2/3	Spag16	-8.17007	-2.91276	3.08214e-16	3.97999e-16	0.0152091	0.0579039
CA2/3	Cspg4	-8.44002	-0.770474	3.17283e-17	4.11498e-17	0.0990246	0.141337
CA2/3	Spi1	-8.57536	-1.03851	9.87796e-18	1.28673e-17	0.081997	0.124034
CA2/3	Lamp5	-8.67967	-0.709986	3.96933e-18	5.19335e-18	0.381799	0.368771
CA2/3	Cd93	-8.68673	-1.05872	3.73024e-18	4.90213e-18	0.0815837	0.124499
CA2/3	Cd300c2	-8.75863	-0.962664	1.97634e-18	2.60876e-18	0.101504	0.143324
CA2/3	Eomes	-9.14331	-1.28392	6.05699e-20	8.03092e-20	0.0530666	0.0996293
CA2/3	Pvalb	-9.33641	-0.476904	9.96528e-21	1.32721e-20	0.385022	0.393068
CA2/3	Vip	-9.49919	-1.29676	2.11535e-21	2.82999e-21	0.0482724	0.097256
CA2/3	Tacr1	-9.60346	-2.31877	7.73037e-22	1.03888e-21	0.0170276	0.0674955
CA2/3	Col1a1	-9.63573	-1.94094	5.64889e-22	7.626e-22	0.0533146	0.101401
CA2/3	Sla	-9.86827	-1.66072	5.71396e-23	7.74907e-23	0.0393453	0.0902126
CA2/3	Cd74	-9.98212	-1.6996	1.82519e-23	2.49807e-23	0.0576955	0.107671
CA2/3	Gfap	-10.4839	-0.62835	1.0247e-25	1.41552e-25	0.610845	0.565439
CA2/3	Ebf3	-10.4845	-2.60379	1.01753e-25	1.41218e-25	0.0239709	0.0782989
CA2/3	Slfn5	-10.5097	-1.23422	7.79047e-26	1.08628e-25	0.0757977	0.127903
CA2/3	Carmn	-10.7133	-1.37806	8.81667e-27	1.23517e-26	0.0630683	0.117384
CA2/3	Zfp536	-11.0798	-0.328544	1.57217e-28	2.2235e-28	0.374607	0.412508
CA2/3	Sncg	-11.1628	-2.07986	6.19791e-29	8.80756e-29	0.0389321	0.0959834
CA2/3	Gjb2	-11.1654	-2.1481	6.02195e-29	8.59865e-29	0.0407505	0.0975834
CA2/3	Cldn5	-11.2207	-0.800394	3.22733e-29	4.63052e-29	0.142751	0.197153
CA2/3	Siglech	-11.2673	-0.647955	1.90377e-29	2.74476e-29	0.201438	0.249577
CA2/3	Prph	-11.2887	-1.66716	1.49289e-29	2.16287e-29	0.0635642	0.119221
CA2/3	Fgd5	-11.3584	-1.12799	6.73571e-30	9.8064e-30	0.0860473	0.14259
CA2/3	Parm1	-11.5153	-0.512444	1.10422e-30	1.61553e-30	0.410812	0.421956
CA2/3	Foxj1	-11.569	-1.45728	5.91948e-31	8.7034e-31	0.113738	0.164926
CA2/3	Ndst4	-11.6579	-1.23755	2.09058e-31	3.08907e-31	0.0891056	0.145831
CA2/3	Dcx	-11.7544	-0.568488	6.70681e-32	9.95962e-32	0.351959	0.365625
CA2/3	Myo16	-11.9559	-0.549736	6.04446e-33	9.02113e-33	0.304265	0.335467
CA2/3	Cwh43	-13.0923	-2.69034	3.64403e-39	5.4938e-39	0.0203339	0.0886841
CA2/3	Npnt	-13.1004	-1.52635	3.27636e-39	4.96469e-39	0.0595966	0.126193
CA2/3	Rab3b	-13.2483	-0.55786	4.61655e-40	7.03136e-40	0.277236	0.328046
CA2/3	Cd24a	-13.3338	-0.978339	1.47274e-40	2.25466e-40	0.203174	0.25399
CA2/3	Kctd8	-13.4599	-1.31513	2.69437e-41	4.14626e-41	0.0705075	0.139182
CA2/3	Gad2	-13.6153	-0.65311	3.24867e-42	5.02528e-42	0.368739	0.400006
CA2/3	Acvrl1	-13.6814	-1.10942	1.31134e-42	2.0391e-42	0.106216	0.174202
CA2/3	Enpp6	-13.7977	-2.54352	2.63146e-43	4.11339e-43	0.0320714	0.103224
CA2/3	Slc13a4	-14.1192	-1.75639	2.89061e-45	4.54239e-45	0.0767069	0.1462
CA2/3	Dcn	-14.1462	-2.46581	1.97181e-45	3.11503e-45	0.0495123	0.120883
CA2/3	Cntnap4	-14.3188	-0.662146	1.67088e-46	2.65376e-46	0.283518	0.32993
CA2/3	Cd53	-14.4423	-1.14484	2.80467e-47	4.47843e-47	0.134816	0.202404
CA2/3	Myl4	-14.5009	-1.46979	1.19506e-47	1.91855e-47	0.118284	0.183065
CA2/3	Rxfp1	-14.5478	-3.34653	6.03095e-48	9.73474e-48	0.0153744	0.0915321
CA2/3	Gli3	-14.7877	-0.996222	1.75774e-49	2.85272e-49	0.141098	0.210267
CA2/3	Igsf21	-14.8363	-0.736596	8.53792e-50	1.39328e-49	0.35229	0.371565
CA2/3	Deptor	-15.019	-1.20304	5.51742e-51	9.10374e-51	0.128203	0.196194
CA2/3	Cbln1	-15.2293	-2.08205	2.26055e-52	3.75074e-52	0.0597619	0.136179
CA2/3	Pecam1	-15.399	-1.00973	1.66316e-53	2.79073e-53	0.148537	0.222401
CA2/3	Adgrl4	-15.4048	-0.972326	1.5196e-53	2.56433e-53	0.147049	0.222265
CA2/3	Cd68	-15.8671	-1.07298	1.07099e-56	1.81762e-56	0.203174	0.267102
CA2/3	Nts	-15.8714	-4.07376	1.00032e-56	1.70744e-56	0.00958836	0.0930372
CA2/3	Igf2	-16.0841	-1.82973	3.29759e-58	5.66119e-58	0.0897669	0.168719
CA2/3	Fos	-16.2833	-0.938875	1.29584e-59	2.23759e-59	0.211357	0.275518
CA2/3	Rbp4	-16.3558	-1.93438	3.9521e-60	6.86418e-60	0.0671185	0.148474
CA2/3	Cplx3	-16.5128	-3.49006	2.96915e-61	5.18727e-61	0.0158704	0.102306
CA2/3	Syt2	-16.6187	-1.23454	5.10536e-62	8.97214e-62	0.170276	0.237822
CA2/3	Igf1	-16.9288	-1.43131	2.75764e-64	4.87512e-64	0.0868739	0.172042
CA2/3	Trem2	-17.0075	-1.06405	7.23111e-65	1.28601e-64	0.21425	0.284069
CA2/3	Arpp21	-17.2284	-0.291281	1.6252e-66	2.90774e-66	0.845181	0.718949
CA2/3	Ccn2	-17.2961	-2.38657	5.03646e-67	9.06562e-67	0.0448835	0.133628
CA2/3	Rspo1	-18.1233	-2.1995	2.08538e-73	3.77658e-73	0.0471152	0.140036
CA2/3	Pou3f1	-18.5417	-1.20495	9.5165e-77	1.74469e-76	0.0962143	0.191404
CA2/3	Cd44	-18.5802	-2.44027	4.64404e-77	8.56695e-77	0.0453794	0.140184
CA2/3	Pdgfra	-18.6513	-0.934522	1.23201e-77	2.28691e-77	0.194412	0.280256
CA2/3	Rsph1	-18.7183	-1.438	3.5104e-78	6.55716e-78	0.134072	0.219605
CA2/3	Lypd6	-19.1108	-0.981811	2.05202e-81	3.85728e-81	0.210448	0.289464
CA2/3	Gfra2	-19.4746	-0.689686	1.80232e-84	3.40948e-84	0.507687	0.506006
CA2/3	Meis2	-19.8677	-0.642071	7.75289e-88	1.47603e-87	0.550918	0.563383
CA2/3	Thsd7a	-20.0098	-0.718067	4.52305e-89	8.66675e-89	0.457348	0.47254
CA2/3	Ly6a	-20.127	-0.987003	4.27788e-90	8.25019e-90	0.214085	0.307032
CA2/3	Arhgap6	-20.8687	-1.62845	1.03135e-96	2.01521e-96	0.0764589	0.182859
CA2/3	Spp1	-20.9198	-3.37951	3.53438e-97	6.95172e-97	0.0299223	0.137941
CA2/3	Opalin	-21.4631	-1.53046	3.44555e-102	6.86798e-102	0.124649	0.228691
CA2/3	Fn1	-21.5747	-1.12195	3.10418e-103	6.22933e-103	0.199041	0.298251
CA2/3	Gad1	-21.6859	-0.672911	2.7871e-104	5.63107e-104	0.522235	0.56229
CA2/3	Inpp4b	-21.7693	-1.06669	4.53139e-105	9.21796e-105	0.250041	0.328225
CA2/3	Cbln4	-22.8481	-1.74318	1.52734e-115	3.15013e-115	0.100099	0.212011
CA2/3	Col6a1	-23.6127	-2.04645	2.85331e-123	5.92611e-123	0.0780294	0.19645
CA2/3	Sox10	-23.7948	-1.5402	3.77963e-125	7.90529e-125	0.125971	0.240649
CA2/3	Fign	-23.8147	-3.50581	2.34934e-125	4.94861e-125	0.0199206	0.144352
CA2/3	Pdyn	-24.6649	-4.3394	2.54445e-134	5.39787e-134	0.0160357	0.144914
CA2/3	Laptm5	-24.8412	-1.07231	3.21929e-136	6.87863e-136	0.269218	0.371568
CA2/3	Map2	-25.2187	-0.0950181	2.49927e-140	5.41812e-140	0.995206	0.985793
CA2/3	Gucy1a1	-25.5706	-0.898127	3.23803e-144	7.12366e-144	0.452637	0.484887
CA2/3	Opn3	-26.4717	-3.32892	2.05338e-154	4.55114e-154	0.030005	0.167005
CA2/3	Adamts2	-26.8802	-2.46175	3.74522e-159	8.36339e-159	0.0585221	0.194952
CA2/3	Plch1	-27.1581	-1.9247	2.03027e-162	4.56811e-162	0.0939825	0.228336
CA2/3	Ppp1r1b	-29.0239	-1.01834	3.28277e-185	7.49987e-185	0.456439	0.505016
CA2/3	Syt17	-29.5499	-1.95783	6.58076e-192	1.53896e-191	0.095801	0.241457
CA2/3	Igfbp6	-30.1859	-2.26707	3.62185e-200	8.53723e-200	0.10291	0.246769
CA2/3	Cobll1	-30.59	-1.58873	1.66086e-205	3.94621e-205	0.143991	0.291312
CA2/3	Rfx4	-30.7955	-1.19359	3.00987e-208	7.20913e-208	0.257894	0.387838
CA2/3	Ttr	-30.9402	-0.951998	3.44384e-210	8.31562e-210	0.49719	0.559428
CA2/3	Syt6	-31.0803	-2.26519	4.44331e-212	1.08169e-211	0.0836502	0.238964
CA2/3	Hs3st2	-31.1333	-2.64908	8.54851e-213	2.09827e-212	0.0767896	0.229625
CA2/3	Arhgap12	-31.4532	-0.767099	3.78948e-217	9.37897e-217	0.425773	0.528547
CA2/3	Slc39a12	-32.8634	-0.87797	7.32325e-237	1.85898e-236	0.463052	0.561783
CA2/3	Gng12	-33.1105	-0.600336	2.09651e-240	5.36779e-240	0.66201	0.680423
CA2/3	Nxph3	-34.4025	-2.98289	2.31518e-259	5.97921e-259	0.0580261	0.232929
CA2/3	Cdh13	-35.2244	-1.05319	8.47455e-272	2.20784e-271	0.354108	0.486908
CA2/3	Tmem255a	-36.9921	-1.87253	1.53587e-299	4.03676e-299	0.192429	0.351786
CA2/3	Prr16	-37.0644	-2.51609	1.05191e-300	2.78944e-300	0.0696809	0.257767
CA2/3	Mog	-37.2636	-1.69464	6.38861e-304	1.70939e-303	0.210944	0.379656
CA2/3	Pdzrn3	-37.2665	-2.33024	5.72713e-304	1.54633e-303	0.0993553	0.281568
CA2/3	Sox11	-38.7223	-1.17668	0	0	0.363118	0.485572
CA2/3	Ndst3	-38.8193	-1.72005	0	0	0.179203	0.35536
CA2/3	Cdh4	-39.2421	-1.64865	0	0	0.242767	0.396471
CA2/3	Acsbg1	-39.6273	-0.812673	0	0	0.622086	0.701442
CA2/3	Cdh6	-39.9981	-2.97539	0	0	0.0509175	0.256331
CA2/3	Chrm2	-40.0627	-1.83281	0	0	0.146884	0.337442
CA2/3	Rasgrf2	-40.35	-1.22226	0	0	0.450405	0.543221
CA2/3	Fabp7	-40.8162	-1.04083	0	0	0.516697	0.606288
CA2/3	Gjc3	-41.1196	-1.39687	0	0	0.336585	0.493788
CA2/3	Fhod3	-42.519	-1.14221	0	0	0.320301	0.506858
CA2/3	Sema3a	-43.3066	-3.92671	0	0	0.0285998	0.2536
CA2/3	Rnf152	-43.9092	-2.40531	0	0	0.112085	0.325107
CA2/3	Gsg1l	-44.5495	-3.44186	0	0	0.0446355	0.273355
CA2/3	Prox1	-44.5924	-1.82152	0	0	0.259547	0.436442
CA2/3	Btbd11	-45.4288	-2.30975	0	0	0.108944	0.333338
CA2/3	Calb2	-45.4826	-2.57453	0	0	0.149198	0.360479
CA2/3	Vwc2l	-45.9184	-3.21542	0	0	0.0577781	0.290794
CA2/3	Pdzd2	-46.4286	-1.81981	0	0	0.203422	0.408891
CA2/3	Cacna2d2	-46.7738	-2.07014	0	0	0.153414	0.374667
CA2/3	Penk	-46.851	-2.69378	0	0	0.130765	0.35208
CA2/3	Rorb	-47.3768	-1.18385	0	0	0.499091	0.619865
CA2/3	Olig1	-48.2998	-1.03459	0	0	0.617457	0.724213
CA2/3	Enpp2	-48.8396	-1.3257	0	0	0.457514	0.58922
CA2/3	Satb2	-48.8766	-3.70223	0	0	0.0546371	0.301134
CA2/3	Rprm	-48.9328	-2.91247	0	0	0.111754	0.3457
CA2/3	Cdh20	-48.9589	-1.41762	0	0	0.316333	0.513908
CA2/3	Eya4	-49.4874	-1.3912	0	0	0.373285	0.547954
CA2/3	Foxp2	-51.2861	-4.01757	0	0	0.0451314	0.307091
CA2/3	Cntn6	-51.9622	-2.10938	0	0	0.154654	0.402523
CA2/3	Sox2	-52.1215	-1.07735	0	0	0.512399	0.692198
CA2/3	Tmem163	-52.273	-2.95712	0	0	0.0962143	0.352444
CA2/3	Aqp4	-52.6921	-1.36265	0	0	0.445941	0.62682
CA2/3	Lhfpl3	-53.2885	-1.75539	0	0	0.234915	0.472952
CA2/3	Wfs1	-53.8327	-1.72481	0	0	0.333444	0.52421
CA2/3	Grik3	-54.0799	-2.3295	0	0	0.14647	0.403789
CA2/3	Tmem132d	-55.0593	-2.01378	0	0	0.192924	0.446055
CA2/3	Mal	-59.4773	-1.76503	0	0	0.366837	0.602584
CA2/3	Ptprd	-60.909	-0.992537	0	0	0.69838	0.785231
CA2/3	Tox	-63.7927	-3.02355	0	0	0.106712	0.417378
CA2/3	Necab1	-63.8619	-2.0849	0	0	0.233592	0.522892
CA2/3	Sema6a	-65.2433	-1.82026	0	0	0.319226	0.573119
CA2/3	Cux2	-66.3048	-2.05649	0	0	0.261861	0.541793
CA2/3	Garnl3	-66.9528	-1.67481	0	0	0.417176	0.629079
CA2/3	Nr2f2	-67.2461	-2.64966	0	0	0.203339	0.494371
CA2/3	Id2	-68.0693	-1.45809	0	0	0.475368	0.702685
CA2/3	Unc13c	-68.3367	-3.25326	0	0	0.111754	0.441266
CA2/3	Nrep	-70.8168	-1.60926	0	0	0.473053	0.66919
CA2/3	Mapk4	-73.7324	-1.97936	0	0	0.306745	0.599508
CA2/3	Bhlhe40	-76.6554	-1.49177	0	0	0.559845	0.729578
CA2/3	Rora	-77.1934	-1.6125	0	0	0.603571	0.762053
CA2/3	Vat1l	-78.5706	-3.75686	0	0	0.103406	0.485415
CA2/3	Slc17a6	-79.0702	-4.0695	0	0	0.108861	0.487629
CA2/3	Rmst	-79.5451	-2.42564	0	0	0.252356	0.598962
CA2/3	Calb1	-84.0494	-3.0927	0	0	0.187138	0.562592
CA2/3	Pde7b	-84.2774	-2.49895	0	0	0.264837	0.608724
CA2/3	Mbp	-89.9235	-1.44687	0	0	0.924698	0.961146
CA2/3	Dpy19l1	-99.8368	-2.06949	0	0	0.515126	0.786703
CA2/3	Igfbp5	-100.073	-2.45577	0	0	0.343776	0.731295
CA2/3	Rims3	-108.78	-3.13182	0	0	0.304348	0.722274
Caudoputamen	Ppp1r1b	295.003	4.14353	0	0	0.978248	0.486272
Caudoputamen	Meis2	286.08	3.35529	0	0	0.993311	0.546772
Caudoputamen	Penk	261.758	4.07919	0	0	0.934229	0.326885
Caudoputamen	Pde7b	235.394	2.39124	0	0	0.944633	0.591326
Caudoputamen	Arpp21	228.539	2.15692	0	0	0.981306	0.710583
Caudoputamen	Wfs1	210.209	2.44269	0	0	0.896927	0.507429
Caudoputamen	Bcl11b	195.127	2.23343	0	0	0.871259	0.393276
Caudoputamen	Gucy1a1	194.393	2.19263	0	0	0.871602	0.469668
Caudoputamen	Gad2	183.636	2.25375	0	0	0.867772	0.3817
Caudoputamen	Gad1	180.513	2.10329	0	0	0.924368	0.54791
Caudoputamen	Necab2	177.474	1.93374	0	0	0.846048	0.430271
Caudoputamen	2010300C02Rik	176.559	1.80187	0	0	0.944119	0.595651
Caudoputamen	Strip2	169.601	2.43374	0	0	0.720909	0.280761
Caudoputamen	Syt6	167.418	2.52809	0	0	0.69767	0.219363
Caudoputamen	Pdzd2	158.266	1.86249	0	0	0.770473	0.392342
Caudoputamen	Cacna2d2	145.511	1.83655	0	0	0.722795	0.358424
Caudoputamen	Pdyn	138.364	3.05617	0	0	0.539917	0.1281
Caudoputamen	Col6a1	130.265	2.4473	0	0	0.561012	0.180939
Caudoputamen	Celf2	120.276	0.805259	0	0	0.975704	0.886708
Caudoputamen	Foxp2	117.578	1.69102	0	0	0.630556	0.291253
Caudoputamen	Ttr	115.876	1.37874	0	0	0.802916	0.549291
Caudoputamen	Mapk4	114.928	1.07361	0	0	0.814721	0.587403
Caudoputamen	Unc13c	100.525	1.07578	0	0	0.714049	0.426473
Caudoputamen	Cdh13	100.503	1.08395	0	0	0.742833	0.475362
Caudoputamen	Necab1	99.9133	1.06881	0	0	0.767386	0.509712
Caudoputamen	Sema3e	94.1112	1.58993	0	0	0.49707	0.218113
Caudoputamen	Arhgap6	91.422	1.64744	0	0	0.451136	0.17119
Caudoputamen	Lamp5	85.1031	0.824216	0	0	0.654195	0.358025
Caudoputamen	Sox11	84.4516	0.912586	0	0	0.685008	0.476323
Caudoputamen	Sema3a	78.7216	1.25489	0	0	0.477433	0.242062
Caudoputamen	Neto2	75.068	0.82626	0	0	0.654109	0.462365
Caudoputamen	Gsg1l	74.743	1.06952	0	0	0.491668	0.261978
Caudoputamen	Slit2	73.6829	0.955492	0	0	0.563899	0.353333
Caudoputamen	Arc	73.0532	0.7077	0	0	0.813234	0.546729
Caudoputamen	Syndig1	67.6856	0.877464	0	0	0.54229	0.355884
Caudoputamen	Vat1l	66.87	0.701855	0	0	0.675347	0.473096
Caudoputamen	Myo16	63.1925	0.856814	0	0	0.508904	0.32842
Caudoputamen	Rasgrf2	61.4606	0.648109	0	0	0.722681	0.535129
Caudoputamen	Grik3	55.9028	0.692212	0	0	0.553552	0.394656
Caudoputamen	Eya4	51.3219	0.541165	0	0	0.681063	0.540552
Caudoputamen	Gm19410	50.6382	1.68865	0	0	0.245334	0.089623
Caudoputamen	Kctd8	45.7054	1.11837	0	0	0.274918	0.133081
Caudoputamen	Htr1f	45.031	1.13964	0	0	0.303787	0.169663
Caudoputamen	Gli3	44.7899	0.85075	0	0	0.343433	0.204258
Caudoputamen	Rfx4	39.2657	0.372595	0	0	0.522624	0.380963
Caudoputamen	Nts	39.1335	1.23562	0	0	0.210919	0.0874242
Caudoputamen	Sema5b	35.9529	0.814106	4.55451e-283	1.22972e-282	0.267658	0.153327
Caudoputamen	Hapln1	32.8745	0.625549	5.0951e-237	1.30452e-236	0.344919	0.245392
Caudoputamen	Kctd12	29.1346	0.257593	1.30763e-186	3.10692e-186	0.818637	0.73587
Caudoputamen	Rbp4	29.0644	0.660236	1.01087e-185	2.38276e-185	0.235044	0.144086
Caudoputamen	Rab3b	28.0862	0.28212	1.4448e-173	3.32641e-173	0.421066	0.323815
Caudoputamen	Hpcal1	27.1036	0.284232	8.9268e-162	2.02386e-161	0.540346	0.458007
Caudoputamen	Sox2	27.0693	0.235695	2.26172e-161	5.08886e-161	0.781049	0.686421
Caudoputamen	Kcnh5	27.0023	0.163349	1.38704e-160	3.05148e-160	0.577076	0.464321
Caudoputamen	Galntl6	26.1549	0.401382	8.66017e-151	1.89123e-150	0.315535	0.230301
Caudoputamen	Npy2r	25.0044	0.96268	5.4764e-138	1.17862e-137	0.173017	0.0949893
Caudoputamen	Cdh9	24.711	0.372463	8.15096e-135	1.7169e-134	0.286894	0.203997
Caudoputamen	Cd24a	24.5537	0.220904	3.95066e-133	8.20521e-133	0.331342	0.250359
Caudoputamen	Mog	23.1349	0.162742	2.06333e-118	4.08539e-118	0.4664	0.374106
Caudoputamen	Pde11a	22.945	1.03334	1.6538e-116	3.25283e-116	0.137087	0.0650089
Caudoputamen	Plcxd3	22.4238	0.215032	2.30373e-111	4.50137e-111	0.477719	0.393792
Caudoputamen	Mbp	21.5164	0.248063	1.094e-102	2.09625e-102	0.990625	0.959536
Caudoputamen	Rsph1	21.4229	0.225292	8.17134e-102	1.5557e-101	0.284979	0.215972
Caudoputamen	Cd68	21.1344	0.118608	3.84361e-99	7.27103e-99	0.340575	0.263446
Caudoputamen	Mal	19.8694	0.111517	7.49311e-88	1.37374e-87	0.688438	0.596181
Caudoputamen	Epha4	19.7171	0.146195	1.53779e-86	2.76803e-86	0.791739	0.704093
Caudoputamen	Chat	19.0085	1.72654	1.4508e-80	2.58016e-80	0.0829498	0.022985
Caudoputamen	Cntnap5b	17.4122	0.267617	6.66186e-68	1.13711e-67	0.294183	0.237383
Caudoputamen	Mdga1	16.0158	0.109671	9.90463e-58	1.60747e-57	0.345262	0.284142
Caudoputamen	Ikzf1	14.9154	0.374838	2.61554e-50	4.199e-50	0.160583	0.111483
Caudoputamen	Orai2	14.5535	0.15686	5.55268e-48	8.81897e-48	0.356353	0.308642
Caudoputamen	Plekha2	13.9827	-0.0012001	1.98809e-44	3.1077e-44	0.365471	0.306714
Caudoputamen	Siglech	13.8202	0.266282	1.92622e-43	2.99523e-43	0.290696	0.247368
Caudoputamen	Dcx	12.2894	0.102524	1.03236e-34	1.53305e-34	0.412405	0.363655
Caudoputamen	Dab1	11.5564	0.0444293	6.84821e-31	9.87339e-31	0.552866	0.479462
Caudoputamen	Pthlh	11.2543	1.05043	2.20598e-29	3.13481e-29	0.0754895	0.0403981
Caudoputamen	Slc13a4	9.34604	-0.206855	9.09904e-21	1.22281e-20	0.178105	0.14406
Caudoputamen	Gjc3	9.10122	0.0130989	8.93252e-20	1.19503e-19	0.54066	0.489916
Caudoputamen	Thsd7a	7.22799	-0.00229472	4.9019e-13	6.19517e-13	0.51282	0.470798
Caudoputamen	Syt2	6.96565	-0.0890675	3.2688e-12	4.06207e-12	0.267029	0.235812
Caudoputamen	Cpne6	6.77099	-0.0289511	1.279e-11	1.5762e-11	0.700186	0.610914
Caudoputamen	Igfbp6	6.72271	-0.188613	1.78371e-11	2.18009e-11	0.285322	0.243391
Caudoputamen	Chrm2	6.64863	0.038504	2.95825e-11	3.60082e-11	0.360955	0.334022
Caudoputamen	Ror1	6.12164	0.188465	9.26177e-10	1.11366e-09	0.0870659	0.0669103
Caudoputamen	Tmem132d	5.82164	-0.0585677	5.82747e-09	6.86809e-09	0.495584	0.440812
Caudoputamen	Pou3f1	4.84869	-0.138233	1.24279e-06	1.44748e-06	0.212348	0.189343
Caudoputamen	Enpp6	4.74621	0.143293	2.07263e-06	2.40458e-06	0.117107	0.101752
Caudoputamen	Sorcs3	4.72818	0.0274012	2.26544e-06	2.61804e-06	0.409804	0.38887
Caudoputamen	Tacr1	3.84798	0.299432	0.000119098	0.000134494	0.0784622	0.0664084
Caudoputamen	Pcp2	3.74139	0.448258	0.000183007	0.000204334	0.0428469	0.0311153
Caudoputamen	Hat1	3.26519	0.0129299	0.00109392	0.00121229	0.438045	0.425961
Caudoputamen	Carmn	3.12804	-0.0839355	0.00175975	0.00194292	0.127683	0.116272
Caudoputamen	Igfbpl1	2.58139	-0.0302425	0.00984043	0.010513	0.0361012	0.0277619
Caudoputamen	Vcan	2.26308	-0.0818248	0.0236308	0.0250655	0.16104	0.151892
Caudoputamen	Eomes	1.8862	0.0445127	0.0592678	0.0624204	0.104531	0.0988259
Caudoputamen	Lypd6	0.948721	-0.0921486	0.342762	0.354705	0.298614	0.288069
Caudoputamen	Sox10	0.694333	-0.0647612	0.487474	0.500968	0.245191	0.238959
Caudoputamen	Dp140	0.00803668	0.0311129	0.993588	0.993588	0.00100043	0.000975292
Caudoputamen	Fibcd1	-0.0611378	-0.363376	0.951249	0.954463	0.0707732	0.0698099
Caudoputamen	Opalin	-0.187682	-0.172776	0.851126	0.856896	0.233186	0.227142
Caudoputamen	Spi1	-0.204531	-0.104986	0.837938	0.846489	0.12391	0.123483
Caudoputamen	Dp116	-0.265919	-0.312091	0.790302	0.801091	0.00340146	0.00423902
Caudoputamen	DystrophinExon50_53	-0.337169	-0.549322	0.73599	0.748592	0.00211519	0.00317626
Caudoputamen	Dp427c	-0.532382	-0.0837478	0.594461	0.606718	0.297585	0.294859
Caudoputamen	Crh	-0.532673	0.0225945	0.59426	0.606718	0.0417322	0.0435689
Caudoputamen	Ccdc153	-0.772908	-0.987117	0.439577	0.453313	0.0344433	0.0364466
Caudoputamen	Slc6a3	-1.22966	-1.39111	0.218823	0.22724	0.00405888	0.00791933
Caudoputamen	Gm2115	-1.69173	-0.286167	0.0906978	0.0945166	0.172931	0.175112
Caudoputamen	DystrophinExon50_51	-1.79773	-0.52927	0.0722197	0.0755255	0.0125197	0.0181905
Caudoputamen	DystrophinExon51_53	-1.83119	-0.462904	0.0670719	0.0703899	0.0148349	0.0206178
Caudoputamen	Dp427p2	-2.15477	-0.976944	0.0311801	0.0329555	0.0064885	0.0132769
Caudoputamen	Tmem212	-2.40278	-1.67144	0.0162708	0.0173205	0.0163213	0.0236902
Caudoputamen	Acvrl1	-2.63446	-0.169198	0.00842704	0.00903549	0.167643	0.173554
Caudoputamen	Tle4	-2.69096	-0.0950368	0.0071247	0.0076668	0.580449	0.566435
Caudoputamen	Col19a1	-2.6945	-0.147065	0.00704949	0.00761344	0.155867	0.162171
Caudoputamen	Dp260	-2.74532	-0.942745	0.00604512	0.00655256	0.00897528	0.0176285
Caudoputamen	Laptm5	-2.8379	-0.170574	0.00454116	0.00494038	0.372788	0.370167
Caudoputamen	Adgrl4	-2.91647	-0.103805	0.0035402	0.00386558	0.214178	0.221579
Caudoputamen	Grip1	-2.91659	-0.0848393	0.00353884	0.00386558	0.203459	0.213389
Caudoputamen	Emcn	-3.12479	-0.133872	0.00177933	0.00195726	0.111648	0.121416
Caudoputamen	Th	-3.35392	-1.05897	0.000796758	0.000886282	0.0194083	0.0297945
Caudoputamen	Chodl	-3.77048	-0.543136	0.000162934	0.000182609	0.0267257	0.0385186
Caudoputamen	Pglyrp1	-3.8413	-0.157047	0.000122384	0.000137682	0.113849	0.125874
Caudoputamen	Sox17	-3.99525	-0.270769	6.4627e-05	7.32604e-05	0.0713734	0.0838598
Caudoputamen	Zfp366	-4.05487	-0.331758	5.01619e-05	5.70808e-05	0.0608832	0.0735449
Caudoputamen	Pln	-4.45546	-1.13719	8.37128e-06	9.56257e-06	0.0198085	0.0336869
Caudoputamen	Nostrin	-4.52636	-0.173593	6.00082e-06	6.88124e-06	0.10676	0.121255
Caudoputamen	Cntn6	-4.62344	-0.207032	3.77433e-06	4.34487e-06	0.41029	0.398947
Caudoputamen	Adamtsl1	-4.91801	-0.187975	8.74283e-07	1.02229e-06	0.161269	0.176212
Caudoputamen	Paqr5	-5.63835	-0.465207	1.71689e-08	2.01548e-08	0.067629	0.084822
Caudoputamen	Rxfp1	-5.83137	-0.778959	5.49736e-09	6.50484e-09	0.0748035	0.0911646
Caudoputamen	Bmp4	-5.87409	-1.17808	4.2516e-09	5.0509e-09	0.0232385	0.0414915
Caudoputamen	Cpne8	-5.98708	-0.163851	2.13639e-09	2.54822e-09	0.397742	0.401442
Caudoputamen	Mecom	-6.11632	-0.364902	9.57592e-10	1.14679e-09	0.0828641	0.101796
Caudoputamen	Cdh6	-6.18255	-0.202631	6.30749e-10	7.61514e-10	0.238531	0.254294
Caudoputamen	Dp427m	-6.3223	-0.344629	2.57702e-10	3.12398e-10	0.0945548	0.114608
Caudoputamen	Cd300c2	-6.73693	-0.343726	1.61765e-11	1.9853e-11	0.123481	0.14353
Caudoputamen	Igf2	-6.91588	-0.757802	4.64956e-12	5.75382e-12	0.152637	0.16829
Caudoputamen	Trp73	-7.04853	-2.35444	1.80813e-12	2.25637e-12	0.00874661	0.0308387
Caudoputamen	Ano1	-7.08122	-0.789872	1.42887e-12	1.7906e-12	0.0331857	0.0554014
Caudoputamen	Ly6a	-7.1734	-0.237674	7.31583e-13	9.20679e-13	0.290267	0.306444
Caudoputamen	Foxj1	-7.31859	-0.562482	2.50589e-13	3.18056e-13	0.144891	0.165016
Caudoputamen	Acta2	-7.63533	-0.743753	2.2525e-14	2.87122e-14	0.0940117	0.116741
Caudoputamen	Dp427p	-7.66199	-0.500891	1.83073e-14	2.34364e-14	0.0657996	0.0901172
Caudoputamen	Cort	-7.7138	-1.41239	1.22125e-14	1.57018e-14	0.0200943	0.0442664
Caudoputamen	Vwc2l	-8.08611	-0.230399	6.15981e-16	7.95419e-16	0.270316	0.288495
Caudoputamen	Fgd5	-8.23359	-0.389211	1.8169e-16	2.35642e-16	0.117965	0.142784
Caudoputamen	Prr16	-8.33545	-0.320217	7.72051e-17	1.0057e-16	0.238188	0.256028
Caudoputamen	Cd53	-8.39011	-0.362122	4.85668e-17	6.35433e-17	0.17902	0.202405
Caudoputamen	Slfn5	-8.56902	-0.407942	1.0437e-17	1.37159e-17	0.101672	0.128217
Caudoputamen	Spag16	-8.68466	-1.61948	3.79872e-18	5.01432e-18	0.0316993	0.0583415
Caudoputamen	Gpr17	-8.89447	-0.446589	5.86991e-19	7.78287e-19	0.0994998	0.127055
Caudoputamen	Pecam1	-9.05072	-0.296328	1.42024e-19	1.89154e-19	0.196427	0.222418
Caudoputamen	Cd74	-9.42557	-0.754056	4.27767e-21	5.77485e-21	0.0796627	0.108081
Caudoputamen	Sst	-9.5419	-0.771455	1.40245e-21	1.90195e-21	0.0427898	0.0727063
Caudoputamen	Ebf3	-9.6737	-1.16617	3.90001e-22	5.31332e-22	0.0493068	0.0786892
Caudoputamen	Cdh4	-9.84399	-0.302893	7.27695e-23	9.9597e-23	0.391482	0.394629
Caudoputamen	Slc44a5	-10.5584	-0.54423	4.64516e-26	6.38709e-26	0.17599	0.202416
Caudoputamen	Cyp1b1	-10.5997	-1.71129	2.99062e-26	4.13123e-26	0.0249536	0.0578538
Caudoputamen	Dp40	-10.7932	-0.52964	3.70465e-27	5.1415e-27	0.0685722	0.103227
Caudoputamen	Kdr	-10.9136	-0.372516	9.9282e-28	1.38435e-27	0.147149	0.180604
Caudoputamen	Acsbg1	-11.0433	-0.14477	2.36144e-28	3.30824e-28	0.724568	0.699507
Caudoputamen	Cd93	-11.0593	-0.572336	1.97681e-28	2.78253e-28	0.0910676	0.12521
Caudoputamen	Cbln4	-11.2175	-0.446343	3.34593e-29	4.7321e-29	0.180392	0.21174
Caudoputamen	Cldn5	-11.3214	-0.379576	1.02823e-29	1.46819e-29	0.163441	0.197723
Caudoputamen	Col1a1	-11.3253	-1.19028	9.82855e-30	1.41018e-29	0.0680863	0.102039
Caudoputamen	Trem2	-11.6377	-0.420655	2.64963e-31	3.83874e-31	0.254938	0.284259
Caudoputamen	Sla	-11.7006	-0.829513	1.26626e-31	1.84353e-31	0.0542804	0.0909143
Caudoputamen	Aldh1a2	-11.7179	-2.26374	1.0322e-31	1.51016e-31	0.0231242	0.0593539
Caudoputamen	Stard5	-12.0085	-0.470475	3.20497e-33	4.71225e-33	0.154895	0.189682
Caudoputamen	Cspg4	-12.0469	-0.486905	2.01491e-33	2.97726e-33	0.104388	0.14219
Caudoputamen	Calb1	-12.7678	-0.307194	2.48167e-37	3.7038e-37	0.593026	0.556462
Caudoputamen	Trbc2	-12.9019	-2.93989	4.39247e-38	6.58871e-38	0.00623124	0.0468096
Caudoputamen	Igfbp5	-12.9422	-0.161243	2.60151e-38	3.92208e-38	0.740803	0.725805
Caudoputamen	Prss35	-13.1563	-1.62733	1.56628e-39	2.37339e-39	0.0238388	0.0650789
Caudoputamen	Gjb2	-13.2275	-1.20742	6.08532e-40	9.26841e-40	0.0579105	0.0983492
Caudoputamen	Igfbp4	-13.5114	-0.374861	1.33894e-41	2.04982e-41	0.345577	0.364659
Caudoputamen	Dp71_Dp40_firstexon	-13.7796	-0.678468	3.38249e-43	5.20518e-43	0.0645419	0.108757
Caudoputamen	Dystrophin_Exon56_62	-13.8054	-0.451453	2.3638e-43	3.6565e-43	0.169215	0.210771
Caudoputamen	Galnt14	-14.3008	-0.435527	2.162e-46	3.39743e-46	0.248964	0.281471
Caudoputamen	Rasl10a	-14.472	-0.751583	1.82103e-47	2.87684e-47	0.194512	0.225742
Caudoputamen	Vip	-14.5969	-1.33972	2.94053e-48	4.69536e-48	0.0532514	0.0982913
Caudoputamen	Fmod	-15.0256	-2.74327	4.98815e-51	8.05153e-51	0.0180935	0.0648427
Caudoputamen	Cd44	-16.5292	-0.891033	2.26085e-61	3.68942e-61	0.0907818	0.140819
Caudoputamen	Cobll1	-16.5734	-0.398872	1.08492e-61	1.78024e-61	0.24399	0.291174
Caudoputamen	Dcn	-16.6241	-1.50631	4.66642e-62	7.69959e-62	0.0722881	0.121798
Caudoputamen	Sema3d	-17.0767	-1.25832	2.21233e-65	3.67073e-65	0.0505359	0.103656
Caudoputamen	Dpy19l1	-17.1572	-0.146466	5.55264e-66	9.26479e-66	0.819894	0.781841
Caudoputamen	Sntb1	-17.172	-1.35632	4.30322e-66	7.22066e-66	0.0431899	0.0968316
Caudoputamen	Arhgap12	-17.2502	-0.283579	1.11464e-66	1.88095e-66	0.513534	0.527762
Caudoputamen	Pdgfra	-17.2856	-0.493147	6.04051e-67	1.02516e-66	0.233443	0.280911
Caudoputamen	Lhfpl3	-17.8744	-0.400145	1.86747e-71	3.20601e-71	0.463885	0.47015
Caudoputamen	Spp1	-18.0174	-1.3492	1.42253e-72	2.45634e-72	0.0858082	0.138507
Caudoputamen	Cplx3	-18.1976	-1.60853	5.38869e-74	9.35931e-74	0.0470487	0.103276
Caudoputamen	Prph	-18.205	-1.254	4.70756e-74	8.22438e-74	0.0649421	0.120561
Caudoputamen	Cwh43	-18.5201	-1.71676	1.42134e-76	2.49785e-76	0.0320423	0.0899466
Caudoputamen	Sncg	-18.7862	-1.81762	9.80037e-79	1.73257e-78	0.0395312	0.0973881
Caudoputamen	Gng12	-19.1942	-0.200739	4.14029e-82	7.40764e-82	0.680949	0.680159
Caudoputamen	Dystrophin_Exon45_49	-19.758	-0.433581	6.8447e-87	1.23956e-86	0.281949	0.334226
Caudoputamen	Arhgap25	-19.8383	-0.856793	1.39154e-87	2.53551e-87	0.135601	0.192576
Caudoputamen	Ccn2	-20.091	-1.34554	8.84056e-90	1.63084e-89	0.0735744	0.134751
Caudoputamen	Sipa1l3	-20.5608	-0.39202	6.16434e-94	1.14426e-93	0.444905	0.477159
Caudoputamen	Kcnmb2	-20.9757	-0.813732	1.09394e-97	2.0434e-97	0.132228	0.194886
Caudoputamen	Fn1	-21.121	-0.589999	5.0973e-99	9.58162e-99	0.241132	0.299124
Caudoputamen	Dystrophin_Exon2_29	-21.6206	-0.470025	1.14979e-103	2.21745e-103	0.295355	0.349554
Caudoputamen	Tmem255a	-21.7376	-0.598399	9.04238e-105	1.75529e-104	0.301586	0.351598
Caudoputamen	Fos	-23.4339	-0.586364	1.92857e-121	3.8442e-121	0.208089	0.277249
Caudoputamen	Myl4	-23.5693	-1.10455	7.9642e-123	1.59822e-122	0.115049	0.18481
Caudoputamen	Garnl3	-23.6472	-0.344379	1.2612e-123	2.54814e-123	0.649736	0.625486
Caudoputamen	Ndst4	-24.223	-1.41201	1.2732e-129	2.59001e-129	0.0746606	0.147803
Caudoputamen	Opn3	-24.312	-0.959563	1.46469e-130	3.00009e-130	0.0926111	0.168039
Caudoputamen	Adamts2	-24.4847	-0.987673	2.14946e-132	4.43326e-132	0.123481	0.195882
Caudoputamen	Sdk2	-24.6814	-0.637019	1.69584e-134	3.54694e-134	0.295012	0.34651
Caudoputamen	Bhlhe40	-24.8339	-0.235458	3.85647e-136	8.18123e-136	0.743747	0.72679
Caudoputamen	Fign	-24.8536	-1.33976	2.36489e-136	5.05303e-136	0.069001	0.145589
Caudoputamen	Enpp2	-26.0161	-0.358593	3.25946e-149	7.06613e-149	0.541804	0.589292
Caudoputamen	Dystrophin_Exon30_44	-27.0347	-0.549886	5.78519e-161	1.28224e-160	0.318765	0.382968
Caudoputamen	Inpp4b	-27.0679	-0.629323	2.3539e-161	5.25644e-161	0.260683	0.329774
Caudoputamen	Pkib	-27.2939	-1.55096	5.00573e-164	1.14362e-163	0.052251	0.137844
Caudoputamen	Deptor	-28.2413	-1.03462	1.81938e-175	4.22154e-175	0.111819	0.198522
Caudoputamen	Npnt	-28.4774	-2.00281	2.23491e-178	5.22652e-178	0.0400457	0.128607
Caudoputamen	Rspo2	-29.7078	-2.29612	6.09553e-194	1.45998e-193	0.0343004	0.126661
Caudoputamen	Ndst3	-29.754	-0.667187	1.53867e-194	3.71534e-194	0.280949	0.355877
Caudoputamen	Slc1a6	-29.9024	-1.29041	1.83409e-196	4.46495e-196	0.0846077	0.177005
Caudoputamen	Gadd45a	-30.5143	-0.869616	1.68279e-204	4.13048e-204	0.184822	0.272743
Caudoputamen	Map2	-30.7368	-0.0370479	1.83806e-207	4.54919e-207	0.996827	0.985495
Caudoputamen	Fezf2	-31.5899	-1.25171	5.08066e-219	1.26803e-218	0.119308	0.212203
Caudoputamen	Rorb	-31.8907	-0.464868	3.59268e-223	9.0426e-223	0.606288	0.618787
Caudoputamen	Igsf21	-32.1684	-0.715755	4.87755e-227	1.23815e-226	0.300729	0.37402
Caudoputamen	Rspo1	-33.062	-2.35181	1.04665e-239	2.70309e-239	0.0406746	0.142608
Caudoputamen	Slc39a12	-33.6154	-0.496326	9.99748e-248	2.60461e-247	0.499128	0.562874
Caudoputamen	Trpc4	-33.6448	-1.07283	3.70892e-248	9.74821e-248	0.174789	0.268316
Caudoputamen	Pcsk5	-34.7985	-1.44525	2.56022e-265	6.78915e-265	0.0971559	0.202123
Caudoputamen	Dpyd	-35.6673	-0.89216	1.27019e-278	3.39862e-278	0.190796	0.295065
Caudoputamen	Hs3st2	-36.3917	-1.41024	5.77022e-290	1.57225e-289	0.12754	0.231508
Caudoputamen	Igf1	-36.5039	-1.84457	9.61155e-292	2.64318e-291	0.0621123	0.175121
Caudoputamen	Cbln1	-36.8397	-3.28594	4.27054e-297	1.18537e-296	0.0249536	0.139423
Caudoputamen	Gfap	-37.0107	-0.703995	7.6971e-300	2.15664e-299	0.504302	0.568379
Caudoputamen	Olig1	-37.4567	-0.446246	4.66637e-307	1.31991e-306	0.691153	0.724066
Caudoputamen	Emx1	-37.5016	-2.98219	8.67893e-308	2.4785e-307	0.0188081	0.136708
Caudoputamen	Ntsr2	-37.7543	-0.448576	0	0	0.65591	0.693105
Caudoputamen	Pvalb	-37.9913	-0.931813	0	0	0.307189	0.396246
Caudoputamen	Tox	-39.461	-0.778389	0	0	0.32351	0.41686
Caudoputamen	Cpne4	-40.5324	-0.569382	0	0	0.488581	0.565355
Caudoputamen	Zfpm2	-41.2608	-1.56965	0	0	0.0934115	0.219277
Caudoputamen	Arhgef28	-44.3297	-0.717286	0	0	0.319537	0.44333
Caudoputamen	Dystrophin_Exon79	-44.332	-0.711925	0	0	0.293411	0.424011
Caudoputamen	Angpt1	-45.031	-1.9073	0	0	0.0705445	0.209402
Caudoputamen	Shisa6	-46.4033	-1.91565	0	0	0.088295	0.227464
Caudoputamen	Aqp4	-46.7593	-0.700778	0	0	0.558468	0.627042
Caudoputamen	Cdh20	-46.9966	-0.682624	0	0	0.396741	0.515776
Caudoputamen	Zfp536	-47.7093	-0.824937	0	0	0.278719	0.417124
Caudoputamen	Clmn	-47.8105	-0.588754	0	0	0.67103	0.703769
Caudoputamen	Plch1	-52.9735	-2.13853	0	0	0.0693154	0.232642
Caudoputamen	Sema6a	-53.7121	-0.723596	0	0	0.453423	0.574339
Caudoputamen	Parm1	-54.2824	-1.08102	0	0	0.28578	0.427017
Caudoputamen	Nrep	-54.9486	-0.647207	0	0	0.602658	0.669141
Caudoputamen	Rprm	-55.2635	-1.6289	0	0	0.202487	0.348084
Caudoputamen	Nxph3	-56.0361	-2.64162	0	0	0.0667715	0.236971
Caudoputamen	Dkk3	-56.0929	-0.80117	0	0	0.672517	0.661476
Caudoputamen	Nell1	-58.2781	-1.29754	0	0	0.278605	0.417682
Caudoputamen	Cux2	-58.3409	-0.970016	0	0	0.456882	0.541338
Caudoputamen	Pdzrn3	-58.549	-1.94773	0	0	0.114049	0.285566
Caudoputamen	Syt17	-60.3419	-2.45613	0	0	0.0605402	0.24645
Caudoputamen	Cntnap4	-61.4184	-1.51079	0	0	0.152494	0.336103
Caudoputamen	Neurod1	-63.6732	-2.51551	0	0	0.0688581	0.263326
Caudoputamen	Prox1	-64.0142	-1.34858	0	0	0.276576	0.440217
Caudoputamen	Car4	-68.8251	-1.37437	0	0	0.201286	0.403453
Caudoputamen	Prdm8	-69.3762	-3.09609	0	0	0.0502501	0.263309
Caudoputamen	Rnf152	-72.1954	-2.08506	0	0	0.114306	0.330353
Caudoputamen	Rora	-72.7174	-0.871027	0	0	0.726597	0.761313
Caudoputamen	Tmem163	-73.4026	-2.02967	0	0	0.146606	0.356928
Caudoputamen	Fabp7	-73.4985	-1.07103	0	0	0.466886	0.610435
Caudoputamen	Rmst	-73.5545	-1.14108	0	0	0.469058	0.599346
Caudoputamen	Satb2	-75.119	-2.79345	0	0	0.0847792	0.30615
Caudoputamen	Nrp2	-76.7891	-2.28928	0	0	0.111162	0.339326
Caudoputamen	Tanc1	-78.5723	-1.79396	0	0	0.191339	0.41066
Caudoputamen	Id2	-81.0521	-0.918206	0	0	0.549264	0.705547
Caudoputamen	Nwd2	-81.8463	-2.72171	0	0	0.0933543	0.337513
Caudoputamen	Calb2	-81.9562	-2.85706	0	0	0.13643	0.366255
Caudoputamen	Fyn	-82.1754	-0.509272	0	0	0.848678	0.863551
Caudoputamen	Bdnf	-83.8792	-3.75747	0	0	0.0378448	0.297037
Caudoputamen	Btbd11	-84.3791	-2.6606	0	0	0.0853509	0.339855
Caudoputamen	Neurod6	-86.2819	-3.01233	0	0	0.111162	0.357604
Caudoputamen	Ptprd	-90.3769	-0.840836	0	0	0.689924	0.787728
Caudoputamen	Nr2f2	-90.4504	-1.80719	0	0	0.279463	0.498742
Caudoputamen	Rims3	-90.4627	-1.08351	0	0	0.708789	0.717262
Caudoputamen	Pip5k1b	-92.0565	-2.22524	0	0	0.14329	0.413431
Caudoputamen	Gfra2	-100.597	-1.9033	0	0	0.259054	0.515475
Caudoputamen	Plcxd2	-101.118	-1.73621	0	0	0.342804	0.567038
Caudoputamen	Cabp7	-101.395	-2.60744	0	0	0.171045	0.450973
Caudoputamen	Bhlhe22	-104.775	-3.45271	0	0	0.0750607	0.388858
Caudoputamen	Fhod3	-126.043	-2.63791	0	0	0.165871	0.517434
Caudoputamen	Slc17a6	-130.402	-3.68408	0	0	0.129112	0.496333
Caudoputamen	Dner	-133.064	-1.31977	0	0	0.733572	0.855551
Caudoputamen	Slc17a7	-169.038	-3.52248	0	0	0.296384	0.663748
Caudoputamen	Nrn1	-206.778	-3.98307	0	0	0.251279	0.745439
Central amygdalar nucleus	Penk	162.877	4.15527	0	0	0.971917	0.341291
Central amygdalar nucleus	Meis2	161.999	3.17201	0	0	0.995333	0.557694
Central amygdalar nucleus	Wfs1	158.629	3.2552	0	0	0.972917	0.516006
Central amygdalar nucleus	Vat1l	143.934	2.92378	0	0	0.959583	0.474417
Central amygdalar nucleus	Gad1	141.436	2.91717	0	0	0.981833	0.556403
Central amygdalar nucleus	Gad2	140.093	3.04783	0	0	0.956917	0.392475
Central amygdalar nucleus	Arhgap6	106.948	2.92915	0	0	0.690667	0.174987
Central amygdalar nucleus	Bcl11b	100.486	1.84415	0	0	0.856417	0.405183
Central amygdalar nucleus	Necab1	96.5289	1.7183	0	0	0.890917	0.514448
Central amygdalar nucleus	Cacna2d2	91.9961	1.81036	0	0	0.770583	0.366745
Central amygdalar nucleus	Col6a1	91.0286	2.82665	0	0	0.62675	0.189415
Central amygdalar nucleus	Ppp1r1b	90.9365	1.78769	0	0	0.815917	0.50041
Central amygdalar nucleus	Pdyn	90.7136	2.99906	0	0	0.599667	0.137431
Central amygdalar nucleus	Cdh4	87.298	1.77314	0	0	0.755083	0.389898
Central amygdalar nucleus	Unc13c	80.6084	1.49029	0	0	0.786583	0.432594
Central amygdalar nucleus	Sox11	73.0919	1.28317	0	0	0.770333	0.480347
Central amygdalar nucleus	Hpcal1	72.7289	1.3215	0	0	0.754333	0.457286
Central amygdalar nucleus	Pde7b	72.5776	1.20239	0	0	0.841333	0.60131
Central amygdalar nucleus	Nts	71.9809	3.21255	0	0	0.459167	0.0872744
Central amygdalar nucleus	Tmem255a	69.1337	1.56303	0	0	0.656	0.345836
Central amygdalar nucleus	Map2	69.0321	0.559674	0	0	0.999667	0.985737
Central amygdalar nucleus	Dpyd	68.4978	1.5426	0	0	0.618917	0.28703
Central amygdalar nucleus	Grik3	68.0302	1.36632	0	0	0.700083	0.396676
Central amygdalar nucleus	Cpne6	65.2592	1.02836	0	0	0.884333	0.610746
Central amygdalar nucleus	Lamp5	62.7748	1.12634	0	0	0.70575	0.364626
Central amygdalar nucleus	Sox2	61.8926	0.978332	0	0	0.872333	0.687572
Central amygdalar nucleus	2010300C02Rik	58.2426	0.962321	0	0	0.906833	0.604671
Central amygdalar nucleus	Cdh13	57.6159	1.04619	0	0	0.738917	0.481969
Central amygdalar nucleus	Dcx	56.7733	1.19379	0	0	0.622167	0.362165
Central amygdalar nucleus	Strip2	55.0922	1.45304	0	0	0.543667	0.293819
Central amygdalar nucleus	Arpp21	51.2216	0.81058	0	0	0.928917	0.717891
Central amygdalar nucleus	Necab2	50.9505	0.844802	0	0	0.7165	0.442122
Central amygdalar nucleus	Syt6	50.9348	1.24892	0	0	0.502083	0.233592
Central amygdalar nucleus	Plcxd3	48.247	0.912083	0	0	0.648	0.39367
Central amygdalar nucleus	Celf2	46.9163	0.563658	0	0	0.975333	0.888894
Central amygdalar nucleus	Foxp2	46.2194	1.72179	0	0	0.4775	0.30153
Central amygdalar nucleus	Htr1f	45.9594	1.82486	0	0	0.392333	0.171817
Central amygdalar nucleus	Mdga1	44.5787	1.13466	0	0	0.5015	0.283641
Central amygdalar nucleus	Sorcs3	44.3273	0.959796	0	0	0.58775	0.387106
Central amygdalar nucleus	Tacr1	44.2431	2.38669	0	0	0.297417	0.0639015
Central amygdalar nucleus	Sdk2	43.5728	0.977627	0	0	0.551917	0.341959
Central amygdalar nucleus	Chodl	43.2825	3.29049	0	0	0.263167	0.0352033
Central amygdalar nucleus	Myo16	36.9999	0.816858	1.14944e-299	4.87691e-299	0.51625	0.33275
Central amygdalar nucleus	Dner	36.9588	0.565548	5.25119e-299	2.16611e-298	0.964417	0.849606
Central amygdalar nucleus	Neto2	36.7517	0.679584	1.09301e-295	4.44688e-295	0.63625	0.467294
Central amygdalar nucleus	Kcnh5	36.0046	0.750361	7.09344e-284	2.809e-283	0.620917	0.466524
Central amygdalar nucleus	Trpc4	35.6914	0.898187	5.38064e-279	2.1027e-278	0.44725	0.262536
Central amygdalar nucleus	Tmem132d	34.0981	0.629732	7.86803e-255	3.03481e-254	0.617833	0.44059
Central amygdalar nucleus	Arhgef28	33.8765	0.627884	1.48059e-251	5.63765e-251	0.6015	0.436687
Central amygdalar nucleus	Lhfpl3	33.4731	0.580303	1.18847e-245	4.46805e-245	0.640917	0.46773
Central amygdalar nucleus	Sema3a	33.2304	1.0932	3.91454e-242	1.45327e-241	0.410667	0.248686
Central amygdalar nucleus	Inpp4b	29.899	0.68293	2.02713e-196	7.08304e-196	0.480167	0.325271
Central amygdalar nucleus	Vwc2l	29.8092	1.07438	2.97138e-195	1.02616e-194	0.4095	0.286268
Central amygdalar nucleus	Sst	29.1787	1.72863	3.61709e-187	1.2348e-186	0.223833	0.0696557
Central amygdalar nucleus	Sema5b	28.3534	1.25305	7.61055e-177	2.5397e-176	0.296	0.155768
Central amygdalar nucleus	Nrp2	25.7121	0.47385	8.56778e-146	2.62333e-145	0.478	0.329038
Central amygdalar nucleus	Grip1	24.3463	0.769444	6.3435e-131	1.88402e-130	0.334667	0.211466
Central amygdalar nucleus	Calb1	23.1653	0.341323	1.01929e-118	2.96794e-118	0.710417	0.555856
Central amygdalar nucleus	Crh	22.7611	2.43338	1.11355e-114	3.12003e-114	0.160917	0.0419984
Central amygdalar nucleus	Gm19410	22.5266	1.55235	2.27699e-112	6.32023e-112	0.20775	0.0939213
Central amygdalar nucleus	Slit2	22.1746	0.588316	6.04297e-109	1.64657e-108	0.45775	0.359854
Central amygdalar nucleus	Cpne4	20.9354	0.474762	2.54844e-97	6.52488e-97	0.648667	0.561424
Central amygdalar nucleus	Npy2r	20.4373	1.23409	7.78712e-93	1.97673e-92	0.204	0.0965056
Central amygdalar nucleus	Cpne8	20.372	0.444365	2.96457e-92	7.46167e-92	0.5005	0.400036
Central amygdalar nucleus	Kctd12	19.6663	0.279531	4.18962e-86	1.03693e-85	0.822917	0.737844
Central amygdalar nucleus	Slc44a5	19.2392	0.637259	1.74031e-82	4.16833e-82	0.299083	0.200192
Central amygdalar nucleus	Cntnap5b	18.1689	0.570776	9.09224e-74	2.07723e-73	0.329917	0.238318
Central amygdalar nucleus	Nr2f2	17.6966	0.184222	4.4504e-70	9.93812e-70	0.6455	0.488681
Central amygdalar nucleus	Cdh9	17.6667	0.504477	7.56497e-70	1.67671e-69	0.3015	0.205842
Central amygdalar nucleus	Rsph1	16.6682	0.325061	2.23099e-62	4.6336e-62	0.30825	0.217366
Central amygdalar nucleus	Kctd8	16.5624	0.740373	1.30209e-61	2.68556e-61	0.224167	0.137208
Central amygdalar nucleus	Fabp7	15.5812	0.204971	9.76725e-55	1.96005e-54	0.705667	0.60386
Central amygdalar nucleus	Pde11a	13.862	1.02016	1.07674e-43	2.03689e-43	0.140417	0.0667333
Central amygdalar nucleus	Gucy1a1	13.4384	0.263527	3.60238e-41	6.56384e-41	0.54275	0.48373
Central amygdalar nucleus	Slc1a6	13.4135	0.527765	5.03734e-41	9.12249e-41	0.241333	0.172734
Central amygdalar nucleus	Rprm	13.2578	0.0730445	4.06806e-40	7.2784e-40	0.433167	0.341562
Central amygdalar nucleus	Igfbpl1	13.2457	1.52928	4.77644e-40	8.44406e-40	0.0978333	0.0271763
Central amygdalar nucleus	Ndst3	13.1833	0.322993	1.09548e-39	1.90268e-39	0.421	0.352247
Central amygdalar nucleus	Hapln1	12.4638	0.390147	1.17601e-35	1.99586e-35	0.313083	0.248239
Central amygdalar nucleus	Pcsk5	12.193	0.356395	3.38545e-34	5.71295e-34	0.263917	0.197415
Central amygdalar nucleus	Hat1	10.9895	0.196495	4.29073e-28	6.96365e-28	0.483667	0.425673
Central amygdalar nucleus	Adamtsl1	10.7053	0.331573	9.61653e-27	1.54384e-26	0.235083	0.174901
Central amygdalar nucleus	Cntnap4	10.1316	0.27083	4.00112e-24	6.28747e-24	0.377917	0.328716
Central amygdalar nucleus	Dystrophin_Exon45_49	9.55221	0.198922	1.26955e-21	1.914e-21	0.382833	0.331653
Central amygdalar nucleus	Pdzd2	8.06035	0.114454	7.60747e-16	1.07082e-15	0.457417	0.405618
Central amygdalar nucleus	Prr16	8.03151	0.204033	9.62825e-16	1.34253e-15	0.297917	0.254827
Central amygdalar nucleus	Kdr	7.76875	0.218288	7.92631e-15	1.08485e-14	0.222667	0.178817
Central amygdalar nucleus	Cd68	7.4687	-0.0978717	8.09896e-14	1.09835e-13	0.31875	0.265616
Central amygdalar nucleus	Pthlh	6.62012	0.860911	3.58917e-11	4.69596e-11	0.0763333	0.0412475
Central amygdalar nucleus	Cux2	6.51085	0.0716859	7.47259e-11	9.73403e-11	0.596083	0.537486
Central amygdalar nucleus	Pdgfra	6.20417	0.0800633	5.49871e-10	7.0393e-10	0.31825	0.278662
Central amygdalar nucleus	Vcan	5.62194	0.129183	1.88823e-08	2.34646e-08	0.183333	0.151831
Central amygdalar nucleus	Dystrophin_Exon56_62	5.38281	0.184874	7.33336e-08	9.03738e-08	0.235333	0.208906
Central amygdalar nucleus	Tox	5.20023	0.0198829	1.99046e-07	2.44283e-07	0.455917	0.412877
Central amygdalar nucleus	Dp427c	5.14057	0.120708	2.73902e-07	3.3477e-07	0.319667	0.294643
Central amygdalar nucleus	Cbln4	4.89381	0.0217527	9.89012e-07	1.19893e-06	0.242333	0.210179
Central amygdalar nucleus	Thsd7a	4.67055	-0.00477297	3.00396e-06	3.59748e-06	0.516417	0.471782
Central amygdalar nucleus	Ndst4	4.66329	0.0386049	3.112e-06	3.7119e-06	0.173917	0.144739
Central amygdalar nucleus	Sema6a	4.40374	0.0257952	1.064e-05	1.24904e-05	0.616083	0.569293
Central amygdalar nucleus	Gli3	3.49627	0.166609	0.000471803	0.000534831	0.225917	0.209174
Central amygdalar nucleus	Orai2	3.49092	0.00537204	0.00048136	0.000543589	0.333583	0.310103
Central amygdalar nucleus	Siglech	3.18356	0.0224345	0.00145478	0.00161824	0.268833	0.24871
Central amygdalar nucleus	DystrophinExon51_53	1.53548	0.596413	0.124667	0.134152	0.0283333	0.0203033
Central amygdalar nucleus	Gpr17	1.42305	0.0492608	0.154721	0.165892	0.133917	0.125939
Central amygdalar nucleus	DystrophinExon50_51	1.28595	0.492247	0.19846	0.212024	0.0246667	0.017896
Central amygdalar nucleus	Eomes	1.08054	0.0208553	0.279902	0.295839	0.104667	0.098964
Central amygdalar nucleus	Slc6a3	0.645519	0.279082	0.518591	0.544246	0.0111667	0.00773372
Central amygdalar nucleus	Fyn	0.63702	0.0603968	0.524112	0.548103	0.91675	0.862315
Central amygdalar nucleus	Pcp2	0.437758	0.079651	0.661562	0.682236	0.0338333	0.0315183
Central amygdalar nucleus	Chat	0.210154	-0.313702	0.833548	0.843841	0.0264167	0.0251786
Central amygdalar nucleus	Rab3b	0.207887	-0.223031	0.835317	0.843841	0.346333	0.327156
Central amygdalar nucleus	Dp140	0.195546	1.15148	0.844965	0.850694	0.002	0.000963115
Central amygdalar nucleus	Dp116	0.183743	0.431162	0.854215	0.857101	0.00516667	0.0041959
Central amygdalar nucleus	DystrophinExon50_53	0.0378226	0.197514	0.969829	0.969829	0.00333333	0.00313466
Central amygdalar nucleus	Cort	-0.256169	-0.231496	0.79782	0.811482	0.0420833	0.0433924
Central amygdalar nucleus	Hs3st2	-0.349051	-0.271799	0.727051	0.742041	0.23925	0.22753
Central amygdalar nucleus	Th	-0.402894	-0.508992	0.687026	0.70361	0.0275	0.0294363
Central amygdalar nucleus	Dp427p2	-0.42991	-0.158133	0.667261	0.685732	0.01075	0.0130559
Central amygdalar nucleus	Plekha2	-0.531551	-0.133836	0.595037	0.61577	0.309083	0.308876
Central amygdalar nucleus	Slc13a4	-0.532104	-0.569333	0.594654	0.61577	0.147417	0.145287
Central amygdalar nucleus	Rmst	-0.602267	-0.0869829	0.546996	0.570028	0.622	0.594195
Central amygdalar nucleus	Fibcd1	-1.01916	-0.314743	0.308128	0.324518	0.0650833	0.0699063
Central amygdalar nucleus	Gsg1l	-1.11771	-0.24741	0.26369	0.2797	0.281	0.270306
Central amygdalar nucleus	Dp260	-1.21648	-0.645745	0.223803	0.238242	0.0109167	0.0173915
Central amygdalar nucleus	Ccdc153	-1.79037	-1.31522	0.0733941	0.0792657	0.0273333	0.0364885
Central amygdalar nucleus	Galntl6	-1.81628	-0.216075	0.0693277	0.0751472	0.22875	0.233501
Central amygdalar nucleus	Sema3e	-1.94241	-0.183169	0.052087	0.0566661	0.2215	0.228479
Central amygdalar nucleus	Sntb1	-1.99309	-0.387229	0.0462519	0.050503	0.0855833	0.094974
Central amygdalar nucleus	Tmem212	-2.34888	-2.24631	0.01883	0.0206365	0.01125	0.0235744
Central amygdalar nucleus	Clmn	-2.41127	-0.118932	0.0158969	0.0174866	0.772833	0.701664
Central amygdalar nucleus	Acta2	-2.85516	-0.876055	0.00430147	0.00474921	0.103167	0.116067
Central amygdalar nucleus	Col1a1	-3.11116	-0.916207	0.00186357	0.00206522	0.087	0.100965
Central amygdalar nucleus	Carmn	-3.20815	-0.585924	0.00133593	0.00149163	0.102	0.11688
Central amygdalar nucleus	Pln	-3.3378	-1.86812	0.000844451	0.000946422	0.0159167	0.0333965
Central amygdalar nucleus	Dp427p	-3.48202	-0.34271	0.000497641	0.000559846	0.0705	0.0894609
Central amygdalar nucleus	Ror1	-3.62595	-0.704043	0.000287896	0.000327606	0.04925	0.0678884
Central amygdalar nucleus	Dp427m	-3.74108	-0.285974	0.000183231	0.000209306	0.0935	0.11413
Central amygdalar nucleus	Spag16	-3.78507	-1.33925	0.000153664	0.000176209	0.0383333	0.0576034
Central amygdalar nucleus	Dp40	-3.86895	-0.360916	0.000109306	0.000125829	0.0815	0.102212
Central amygdalar nucleus	Cdh6	-3.87814	-0.199099	0.00010526	0.000121643	0.236417	0.253935
Central amygdalar nucleus	Bmp4	-3.88292	-1.29355	0.000103211	0.000119741	0.0206667	0.0410769
Central amygdalar nucleus	Arhgap12	-4.13696	-0.157658	3.51945e-05	4.09912e-05	0.538417	0.527095
Central amygdalar nucleus	Dp71_Dp40_firstexon	-4.2702	-0.366281	1.95302e-05	2.28365e-05	0.0844167	0.107419
Central amygdalar nucleus	Cd44	-4.43497	-0.569317	9.20842e-06	1.08528e-05	0.119167	0.139229
Central amygdalar nucleus	Ikzf1	-4.54442	-0.479348	5.50859e-06	6.51813e-06	0.0905833	0.113582
Central amygdalar nucleus	Trp73	-4.64343	-2.92101	3.42665e-06	4.07087e-06	0.00575	0.0303354
Central amygdalar nucleus	Cspg4	-4.70622	-0.370118	2.52349e-06	3.03432e-06	0.117167	0.1411
Central amygdalar nucleus	Spi1	-4.844	-0.473194	1.27249e-06	1.53629e-06	0.0991667	0.12381
Central amygdalar nucleus	Dab1	-4.95097	-0.209638	7.38442e-07	8.98842e-07	0.505333	0.48187
Central amygdalar nucleus	Cyp1b1	-5.39337	-1.60374	6.91493e-08	8.55722e-08	0.029	0.0569955
Central amygdalar nucleus	Mapk4	-5.71621	-0.162049	1.08926e-08	1.35929e-08	0.614833	0.595534
Central amygdalar nucleus	Galnt14	-5.91815	-0.30538	3.25584e-09	4.08011e-09	0.255833	0.280586
Central amygdalar nucleus	Sipa1l3	-5.9785	-0.252769	2.25198e-09	2.83406e-09	0.474833	0.475986
Central amygdalar nucleus	Garnl3	-5.99397	-0.184279	2.04781e-09	2.58808e-09	0.6635	0.625904
Central amygdalar nucleus	Dpy19l1	-6.03188	-0.0789155	1.62059e-09	2.0569e-09	0.828917	0.782658
Central amygdalar nucleus	Btbd11	-6.18751	-0.315875	6.11211e-10	7.79098e-10	0.312917	0.330704
Central amygdalar nucleus	Ano1	-6.21717	-1.55691	5.06216e-10	6.50849e-10	0.02225	0.0549967
Central amygdalar nucleus	Ttr	-6.24748	-0.353974	4.17119e-10	5.38628e-10	0.582917	0.558324
Central amygdalar nucleus	Gjb2	-6.26878	-1.02668	3.63894e-10	4.71949e-10	0.0653333	0.0972629
Central amygdalar nucleus	Plcxd2	-6.77105	-0.256222	1.27851e-11	1.68016e-11	0.577417	0.558538
Central amygdalar nucleus	Sema3d	-6.811	-0.777933	9.6921e-12	1.27936e-11	0.0665833	0.102149
Central amygdalar nucleus	Cd74	-6.90335	-1.04391	5.07915e-12	6.7344e-12	0.0725	0.107476
Central amygdalar nucleus	Zfp366	-6.91797	-1.11231	4.58164e-12	6.102e-12	0.0370833	0.0735391
Central amygdalar nucleus	Bhlhe40	-6.93911	-0.110896	3.94576e-12	5.27878e-12	0.776167	0.726791
Central amygdalar nucleus	Dystrophin_Exon2_29	-6.9939	-0.264486	2.67345e-12	3.59282e-12	0.317667	0.347939
Central amygdalar nucleus	Prss35	-7.04302	-1.40209	1.88116e-12	2.53956e-12	0.0268333	0.0640295
Central amygdalar nucleus	Pip5k1b	-7.497	-0.388778	6.52966e-14	8.89591e-14	0.39	0.403651
Central amygdalar nucleus	Aldh1a2	-7.77883	-2.79994	7.31991e-15	1.00649e-14	0.0178333	0.0585335
Central amygdalar nucleus	Sla	-7.93005	-1.0644	2.19059e-15	3.02607e-15	0.0485	0.0900902
Central amygdalar nucleus	Ebf3	-8.00979	-1.66308	1.14901e-15	1.59466e-15	0.0365833	0.0781317
Central amygdalar nucleus	Trbc2	-8.03299	-3.93392	9.51275e-16	1.33268e-15	0.00325	0.045853
Central amygdalar nucleus	Sox17	-8.22339	-1.28938	1.97826e-16	2.79782e-16	0.0409167	0.0839435
Central amygdalar nucleus	Fgd5	-8.3112	-0.758522	9.47368e-17	1.34626e-16	0.100833	0.142395
Central amygdalar nucleus	Fmod	-8.46904	-2.73556	2.47427e-17	3.53298e-17	0.0193333	0.0636808
Central amygdalar nucleus	Fign	-8.62702	-0.721002	6.29709e-18	9.03496e-18	0.0991667	0.143325
Central amygdalar nucleus	Rbp4	-8.66237	-0.845547	4.62061e-18	6.66176e-18	0.104167	0.147991
Central amygdalar nucleus	Cd300c2	-8.73392	-0.766905	2.45986e-18	3.56379e-18	0.0988333	0.143354
Central amygdalar nucleus	Pkib	-8.7499	-0.732081	2.1354e-18	3.10889e-18	0.0891667	0.135273
Central amygdalar nucleus	Stard5	-8.84884	-0.54819	8.84341e-19	1.29384e-18	0.1445	0.188962
Central amygdalar nucleus	Paqr5	-9.0105	-1.48086	2.0512e-19	3.01587e-19	0.0376667	0.084784
Central amygdalar nucleus	Nell1	-9.30057	-0.40654	1.39698e-20	2.0642e-20	0.397	0.412757
Central amygdalar nucleus	Enpp6	-9.47344	-1.3455	2.70789e-21	4.02122e-21	0.0541667	0.102934
Central amygdalar nucleus	Emcn	-9.50212	-0.924483	2.05657e-21	3.06935e-21	0.07225	0.121681
Central amygdalar nucleus	Dcn	-9.53365	-1.67077	1.51847e-21	2.27771e-21	0.0735	0.120569
Central amygdalar nucleus	Mecom	-9.63414	-1.21537	5.73702e-22	8.69335e-22	0.0514167	0.101734
Central amygdalar nucleus	Gm2115	-9.82756	-0.833953	8.56671e-23	1.30478e-22	0.12725	0.175643
Central amygdalar nucleus	Eya4	-9.86922	-0.323593	5.66038e-23	8.66563e-23	0.541917	0.545778
Central amygdalar nucleus	Cd53	-9.89558	-0.699621	4.35101e-23	6.6956e-23	0.154583	0.202144
Central amygdalar nucleus	Pou3f1	-9.95872	-0.782137	2.31012e-23	3.57347e-23	0.143833	0.190784
Central amygdalar nucleus	Vip	-10.0423	-1.5095	9.9354e-24	1.54493e-23	0.0445833	0.0972981
Central amygdalar nucleus	Npnt	-10.0594	-1.0812	8.35254e-24	1.30563e-23	0.07475	0.125992
Central amygdalar nucleus	Rfx4	-10.2924	-0.352193	7.62835e-25	1.20512e-24	0.344417	0.386717
Central amygdalar nucleus	Nostrin	-10.4036	-1.04712	2.38852e-25	3.79353e-25	0.06725	0.121406
Central amygdalar nucleus	Pglyrp1	-10.4646	-1.05539	1.25648e-25	2.00631e-25	0.0719167	0.126116
Central amygdalar nucleus	Laptm5	-10.7159	-0.503911	8.57369e-27	1.38391e-26	0.33175	0.370757
Central amygdalar nucleus	Dystrophin_Exon79	-11.0484	-0.327497	2.23263e-28	3.64336e-28	0.372333	0.4198
Central amygdalar nucleus	Shisa6	-11.1173	-0.688707	1.03393e-28	1.69656e-28	0.170833	0.222996
Central amygdalar nucleus	Sncg	-11.3363	-2.01924	8.67455e-30	1.4313e-29	0.0373333	0.0959979
Central amygdalar nucleus	Dystrophin_Exon30_44	-11.3485	-0.389799	7.54883e-30	1.25252e-29	0.336	0.381174
Central amygdalar nucleus	Chrm2	-11.7553	-0.438691	6.63591e-32	1.10723e-31	0.2835	0.335674
Central amygdalar nucleus	Cplx3	-11.8043	-1.81568	3.70833e-32	6.22245e-32	0.0401667	0.101986
Central amygdalar nucleus	Tle4	-12.6143	-0.295835	1.76099e-36	3.00583e-36	0.5255	0.567481
Central amygdalar nucleus	Foxj1	-13.1212	-1.31227	2.48821e-39	4.27167e-39	0.0999167	0.165098
Central amygdalar nucleus	Cd93	-13.1548	-1.46613	1.59646e-39	2.75669e-39	0.0564167	0.124817
Central amygdalar nucleus	Igf2	-13.198	-1.5105	9.00958e-40	1.57403e-39	0.104	0.168529
Central amygdalar nucleus	Syndig1	-13.2079	-0.433045	7.89594e-40	1.38763e-39	0.304417	0.363498
Central amygdalar nucleus	Gng12	-13.2535	-0.229656	4.30774e-40	7.66108e-40	0.667	0.680357
Central amygdalar nucleus	Cwh43	-13.3652	-2.54587	9.65505e-41	1.73791e-40	0.018	0.0887068
Central amygdalar nucleus	Prph	-13.4809	-1.75357	2.02563e-41	3.71365e-41	0.0496667	0.119393
Central amygdalar nucleus	Slfn5	-13.4869	-1.41967	1.86691e-41	3.44394e-41	0.0579167	0.128126
Central amygdalar nucleus	Calb2	-13.5722	-1.08591	5.85012e-42	1.08593e-41	0.337333	0.358049
Central amygdalar nucleus	Sox10	-13.6395	-0.778	2.33197e-42	4.35594e-42	0.175917	0.239998
Central amygdalar nucleus	Rxfp1	-13.7927	-2.80487	2.81946e-43	5.29987e-43	0.0188333	0.0914799
Central amygdalar nucleus	Pecam1	-13.9351	-0.943758	3.87531e-44	7.37799e-44	0.15675	0.222289
Central amygdalar nucleus	Ccn2	-13.9856	-1.70577	1.90751e-44	3.65503e-44	0.06125	0.133409
Central amygdalar nucleus	Cobll1	-14.7032	-0.728981	6.14696e-49	1.18549e-48	0.226917	0.290236
Central amygdalar nucleus	Rspo2	-14.8225	-1.76404	1.04875e-49	2.03581e-49	0.0469167	0.124235
Central amygdalar nucleus	Parm1	-14.9228	-0.481071	2.34065e-50	4.57351e-50	0.363083	0.422565
Central amygdalar nucleus	Gfra2	-14.9901	-0.444805	8.5262e-51	1.67701e-50	0.466333	0.506535
Central amygdalar nucleus	Spp1	-15.0603	-2.07006	2.95468e-51	5.85026e-51	0.0615	0.137526
Central amygdalar nucleus	Zfpm2	-15.1542	-0.916768	7.11117e-52	1.41746e-51	0.140583	0.215587
Central amygdalar nucleus	Kcnmb2	-15.8906	-1.08829	7.35795e-57	1.48661e-56	0.112917	0.193597
Central amygdalar nucleus	Slc39a12	-16.1454	-0.398185	1.22279e-58	2.48745e-58	0.514333	0.561116
Central amygdalar nucleus	Adamts2	-16.1462	-1.14446	1.20859e-58	2.47553e-58	0.113333	0.194237
Central amygdalar nucleus	Trem2	-16.8818	-0.924617	6.12308e-64	1.28067e-63	0.204833	0.284182
Central amygdalar nucleus	Rspo1	-16.9682	-1.92844	1.41236e-64	2.97497e-64	0.0524167	0.139959
Central amygdalar nucleus	Lypd6	-17.2916	-0.74532	5.43952e-67	1.15396e-66	0.206	0.289513
Central amygdalar nucleus	Myl4	-17.3297	-1.38202	2.80716e-67	5.99803e-67	0.09525	0.183353
Central amygdalar nucleus	Cd24a	-17.4175	-0.950641	6.08183e-68	1.30892e-67	0.16725	0.254445
Central amygdalar nucleus	Adgrl4	-17.4533	-1.07009	3.25136e-68	7.04857e-68	0.135	0.222411
Central amygdalar nucleus	Plch1	-17.5815	-0.97479	3.41505e-69	7.45788e-69	0.13875	0.227749
Central amygdalar nucleus	Cldn5	-17.6581	-1.31242	8.8097e-70	1.93813e-69	0.108333	0.197588
Central amygdalar nucleus	Acvrl1	-17.8681	-1.38935	2.0906e-71	4.70386e-71	0.082	0.174505
Central amygdalar nucleus	Syt2	-17.9225	-1.04039	7.87774e-72	1.78602e-71	0.149917	0.238076
Central amygdalar nucleus	Cbln1	-18.3314	-2.46743	4.64557e-75	1.06956e-74	0.04125	0.136408
Central amygdalar nucleus	Rorb	-18.7211	-0.457847	3.33246e-78	7.73234e-78	0.604833	0.618499
Central amygdalar nucleus	Opalin	-18.7937	-1.31659	8.50069e-79	1.98796e-78	0.138167	0.228507
Central amygdalar nucleus	Igsf21	-19.0789	-0.680396	3.78183e-81	8.91431e-81	0.29175	0.372338
Central amygdalar nucleus	Fezf2	-19.2238	-1.26448	2.33935e-82	5.5583e-82	0.113333	0.210002
Central amygdalar nucleus	Cntn6	-19.2581	-0.638099	1.20615e-82	2.91241e-82	0.3215	0.400361
Central amygdalar nucleus	Col19a1	-19.4391	-1.51039	3.60237e-84	8.76971e-84	0.0606667	0.163235
Central amygdalar nucleus	Opn3	-19.6618	-1.70372	4.58259e-86	1.12482e-85	0.0644167	0.166551
Central amygdalar nucleus	Rasgrf2	-20.1061	-0.606128	6.5225e-90	1.62788e-89	0.523417	0.542277
Central amygdalar nucleus	Deptor	-21.0562	-1.43052	2.00477e-98	5.17753e-98	0.0874167	0.196709
Central amygdalar nucleus	Arhgap25	-21.061	-1.60682	1.81125e-98	4.71879e-98	0.0838333	0.191842
Central amygdalar nucleus	Igf1	-21.5714	-2.02356	3.3346e-103	8.76438e-103	0.0608333	0.172367
Central amygdalar nucleus	Emx1	-21.7308	-2.97837	1.04851e-104	2.78042e-104	0.0186667	0.13382
Central amygdalar nucleus	Mog	-21.8186	-1.11573	1.54639e-105	4.13764e-105	0.296333	0.378546
Central amygdalar nucleus	Epha4	-21.847	-0.476827	8.30361e-106	2.24197e-105	0.651417	0.708038
Central amygdalar nucleus	Ly6a	-22.2382	-1.15536	1.46854e-109	4.03847e-109	0.203083	0.307163
Central amygdalar nucleus	Arc	-22.8567	-0.890643	1.25347e-115	3.54554e-115	0.585667	0.556175
Central amygdalar nucleus	Igfbp6	-23.0297	-1.40698	2.34961e-117	6.70994e-117	0.135	0.246343
Central amygdalar nucleus	Angpt1	-23.1209	-1.60494	2.85234e-118	8.22472e-118	0.0869167	0.205789
Central amygdalar nucleus	Fos	-24.1261	-1.077	1.33176e-128	3.91617e-128	0.152167	0.276269
Central amygdalar nucleus	Gjc3	-24.566	-0.861123	2.91901e-133	8.75704e-133	0.414917	0.492769
Central amygdalar nucleus	Rasl10a	-24.9746	-1.75564	1.15379e-137	3.49669e-137	0.101333	0.226169
Central amygdalar nucleus	Ntsr2	-25.7516	-0.526135	3.09184e-146	9.56537e-146	0.645417	0.692327
Central amygdalar nucleus	Olig1	-26.3483	-0.552447	5.36366e-153	1.67685e-152	0.699417	0.723153
Central amygdalar nucleus	Fn1	-26.6073	-1.37736	5.58584e-156	1.76489e-155	0.169583	0.298618
Central amygdalar nucleus	Gadd45a	-27.1982	-1.38791	6.82144e-163	2.17846e-162	0.132917	0.271252
Central amygdalar nucleus	Mal	-27.2214	-0.911972	3.62086e-163	1.16891e-162	0.547333	0.600249
Central amygdalar nucleus	Nxph3	-27.9295	-2.07343	1.17112e-171	3.82222e-171	0.0913333	0.232484
Central amygdalar nucleus	Rims3	-27.9776	-0.52033	3.04015e-172	1.00325e-171	0.780167	0.71614
Central amygdalar nucleus	Acsbg1	-28.6067	-0.567143	5.54853e-180	1.87263e-179	0.65025	0.701073
Central amygdalar nucleus	Cdh20	-30.5808	-0.771719	2.20456e-205	7.79471e-205	0.384	0.513021
Central amygdalar nucleus	Syt17	-32.155	-2.0377	7.50852e-227	2.68678e-226	0.0745833	0.241713
Central amygdalar nucleus	Nwd2	-32.6445	-1.62898	9.60547e-234	3.47905e-233	0.178917	0.330433
Central amygdalar nucleus	Igfbp4	-33.0403	-1.32843	2.14156e-239	7.85239e-239	0.213	0.365888
Central amygdalar nucleus	Pdzrn3	-36.719	-2.21853	3.63984e-295	1.46085e-294	0.0994167	0.281548
Central amygdalar nucleus	Neurod1	-36.9678	-2.54112	3.7664e-299	1.57552e-298	0.0689167	0.258557
Central amygdalar nucleus	Aqp4	-37.4582	-0.946945	4.4215e-307	1.90317e-306	0.514083	0.625929
Central amygdalar nucleus	Pvalb	-38.115	-1.60871	0	0	0.222	0.395153
Central amygdalar nucleus	Car4	-38.2443	-1.42933	0	0	0.221417	0.398239
Central amygdalar nucleus	Prdm8	-38.5524	-2.78923	0	0	0.05875	0.257977
Central amygdalar nucleus	Nrep	-38.7734	-0.785515	0	0	0.575083	0.667864
Central amygdalar nucleus	Zfp536	-39.5646	-1.32261	0	0	0.225	0.414419
Central amygdalar nucleus	Cabp7	-40.7512	-1.62504	0	0	0.27075	0.442834
Central amygdalar nucleus	Tmem163	-42.0942	-1.98073	0	0	0.148833	0.351744
Central amygdalar nucleus	Mbp	-42.1622	-0.544189	0	0	0.9825	0.960402
Central amygdalar nucleus	Rnf152	-42.2644	-2.17797	0	0	0.115667	0.325039
Central amygdalar nucleus	Bdnf	-43.5327	-2.82334	0	0	0.0663333	0.290318
Central amygdalar nucleus	Gfap	-44.3416	-1.47635	0	0	0.412333	0.567985
Central amygdalar nucleus	Dkk3	-44.6448	-1.08394	0	0	0.61475	0.662486
Central amygdalar nucleus	Tanc1	-45.114	-1.80429	0	0	0.200417	0.405167
Central amygdalar nucleus	Enpp2	-47.161	-1.202	0	0	0.414417	0.589758
Central amygdalar nucleus	Igfbp5	-48.2833	-0.950206	0	0	0.618167	0.727743
Central amygdalar nucleus	Satb2	-49.8154	-3.73247	0	0	0.0450833	0.301231
Central amygdalar nucleus	Prox1	-49.8333	-1.99411	0	0	0.215833	0.436983
Central amygdalar nucleus	Neurod6	-51.3809	-3.0907	0	0	0.100667	0.351697
Central amygdalar nucleus	Bhlhe22	-54.3634	-2.6758	0	0	0.110917	0.380707
Central amygdalar nucleus	Fhod3	-55.022	-1.66596	0	0	0.27375	0.507435
Central amygdalar nucleus	Id2	-64.3393	-1.33097	0	0	0.474917	0.702667
Central amygdalar nucleus	Rora	-65.2749	-1.3314	0	0	0.628167	0.761721
Central amygdalar nucleus	Ptprd	-67.2659	-1.12397	0	0	0.632333	0.786067
Central amygdalar nucleus	Slc17a6	-67.3823	-2.96412	0	0	0.184	0.486628
Central amygdalar nucleus	Slc17a7	-96.1105	-3.28848	0	0	0.297667	0.654726
Central amygdalar nucleus	Nrn1	-117.03	-3.70955	0	0	0.276	0.733008
Cortex L1	Gfap	146.889	2.13258	0	0	0.883544	0.55549
Cortex L1	Igfbp5	132.606	1.35175	0	0	0.894701	0.720776
Cortex L1	Aqp4	123.684	1.45799	0	0	0.850993	0.617006
Cortex L1	Hapln1	115.1	2.15825	0	0	0.570074	0.238415
Cortex L1	Fn1	110.269	1.97675	0	0	0.609188	0.286636
Cortex L1	Gng12	106.057	0.986088	0	0	0.83429	0.675078
Cortex L1	Ly6a	105.029	2.08298	0	0	0.591731	0.296369
Cortex L1	Ntsr2	104.31	1.1151	0	0	0.852371	0.686408
Cortex L1	Acsbg1	99.0773	1.03594	0	0	0.84886	0.695509
Cortex L1	Fabp7	97.9199	1.12742	0	0	0.791665	0.598962
Cortex L1	Cldn5	96.823	2.30373	0	0	0.484561	0.186907
Cortex L1	Sox2	96.562	0.993883	0	0	0.833011	0.685162
Cortex L1	Adgrl4	94.5082	2.04035	0	0	0.498901	0.212102
Cortex L1	Dkk3	89.8776	0.991805	0	0	0.866907	0.655085
Cortex L1	Pecam1	89.0565	1.93512	0	0	0.480591	0.212868
Cortex L1	Laptm5	82.829	1.31603	0	0	0.598458	0.362697
Cortex L1	Acvrl1	78.0659	1.9319	0	0	0.409188	0.165516
Cortex L1	Rorb	77.3821	0.832205	0	0	0.78507	0.612797
Cortex L1	Kdr	76.7	1.95655	0	0	0.406563	0.171838
Cortex L1	Id2	76.3862	0.802535	0	0	0.813552	0.696017
Cortex L1	Cd93	74.2775	2.278	0	0	0.353076	0.116355
Cortex L1	Igf2	73.8984	1.70031	0	0	0.402363	0.159933
Cortex L1	Nr2f2	73.7087	0.890096	0	0	0.707071	0.483487
Cortex L1	Lypd6	72.4969	1.24346	0	0	0.490796	0.281748
Cortex L1	Meis2	71.2191	0.773302	0	0	0.761641	0.556645
Cortex L1	Pglyrp1	69.7628	2.10236	0	0	0.342281	0.118241
Cortex L1	Slc39a12	69.7257	0.871845	0	0	0.703429	0.555787
Cortex L1	Dab1	69.4832	0.847345	0	0	0.644397	0.476787
Cortex L1	Gli3	67.942	1.48077	0	0	0.408827	0.202773
Cortex L1	Slfn5	66.9778	1.99435	0	0	0.33493	0.120353
Cortex L1	Rfx4	66.2952	0.966465	0	0	0.563544	0.380301
Cortex L1	Trem2	64.7074	1.29305	0	0	0.468253	0.277043
Cortex L1	Nostrin	64.5045	2.00927	0	0	0.32128	0.114071
Cortex L1	Emcn	62.3789	1.89706	0	0	0.316784	0.114567
Cortex L1	Map2	58.9461	0.262283	0	0	0.986218	0.985903
Cortex L1	Cd68	57.2721	1.21178	0	0	0.427203	0.260952
Cortex L1	Fgd5	55.9729	1.6903	0	0	0.312551	0.13621
Cortex L1	Cd53	55.7701	1.2866	0	0	0.372436	0.195877
Cortex L1	Bhlhe22	53.7639	0.663034	0	0	0.5558	0.371379
Cortex L1	Cobll1	51.6194	0.958912	0	0	0.439048	0.284475
Cortex L1	Paqr5	51.3454	2.12837	0	0	0.246169	0.0788177
Cortex L1	Mecom	47.4131	1.71704	0	0	0.250927	0.0961302
Cortex L1	Sox17	47.0036	1.80957	0	0	0.234487	0.0783901
Cortex L1	Zfp366	46.9019	2.08018	0	0	0.222477	0.0681247
Cortex L1	Cplx3	46.5647	1.49686	0	0	0.250238	0.0962629
Cortex L1	Spp1	45.0371	1.27011	0	0	0.281247	0.131768
Cortex L1	Pdgfra	45.0214	0.926626	0	0	0.411583	0.274772
Cortex L1	Prph	43.6608	1.38799	0	0	0.257752	0.113895
Cortex L1	Cux2	43.1956	0.537926	0	0	0.631731	0.535126
Cortex L1	Kctd12	42.9677	0.438183	0	0	0.810435	0.736548
Cortex L1	Dystrophin_Exon79	42.1506	0.638159	0	0	0.515964	0.415991
Cortex L1	Dcn	41.9455	1.39536	0	0	0.253322	0.115552
Cortex L1	Pdzrn3	41.2444	0.585567	0	0	0.425037	0.274413
Cortex L1	Siglech	40.5157	0.971643	0	0	0.364856	0.245121
Cortex L1	Sema6a	39.3348	0.440517	0	0	0.674126	0.566427
Cortex L1	Fezf2	37.5491	0.724046	0	4.32614e-308	0.332896	0.204665
Cortex L1	Cd44	36.7092	1.25174	5.20902e-295	1.51674e-294	0.2526	0.135208
Cortex L1	Cd300c2	36.6826	1.08859	1.38103e-294	3.94391e-294	0.258868	0.138942
Cortex L1	Arhgap12	36.2135	0.390309	3.73819e-287	1.05737e-286	0.615619	0.524307
Cortex L1	Gjb2	35.5899	1.22885	2.00718e-277	5.46911e-277	0.211944	0.0930435
Cortex L1	Fmod	34.9923	1.42374	2.94127e-268	7.79961e-268	0.177752	0.0593195
Cortex L1	Cspg4	34.4287	1.08824	9.38121e-260	2.44405e-259	0.250172	0.137171
Cortex L1	Car4	32.7899	0.624154	8.19394e-236	2.028e-235	0.48082	0.393192
Cortex L1	Aldh1a2	32.7675	1.51538	1.71231e-235	4.20294e-235	0.16525	0.0544637
Cortex L1	Syt17	32.5282	0.639066	4.26153e-232	1.03744e-231	0.340574	0.236253
Cortex L1	Vcan	32.2809	0.919796	1.29774e-228	3.1083e-228	0.254077	0.148852
Cortex L1	Eomes	30.5198	1.2152	1.42267e-204	3.35344e-204	0.195537	0.0958364
Cortex L1	Nrp2	30.3455	0.491171	2.884e-202	6.74446e-202	0.424512	0.327817
Cortex L1	Spi1	30.2317	1.05354	9.08421e-201	2.10782e-200	0.218868	0.120336
Cortex L1	Sox11	29.8416	0.371075	1.12959e-195	2.60069e-195	0.554947	0.481659
Cortex L1	Rmst	28.8851	0.274967	1.83856e-183	4.07501e-183	0.683577	0.591594
Cortex L1	Gm2115	28.3307	0.599976	1.44801e-176	3.13912e-176	0.266087	0.172012
Cortex L1	Angpt1	27.7239	0.719725	3.6007e-169	7.74934e-169	0.286989	0.201544
Cortex L1	Bcl11b	26.5457	0.26096	2.8829e-155	6.02972e-155	0.517736	0.407343
Cortex L1	Ikzf1	26.3089	1.02012	1.51634e-152	3.14932e-152	0.196686	0.110527
Cortex L1	Cpne8	25.5936	0.359462	1.79637e-144	3.67945e-144	0.479147	0.398725
Cortex L1	Col1a1	25.2595	0.915811	8.90389e-141	1.81127e-140	0.181985	0.0980962
Cortex L1	Igf1	24.4628	0.730352	3.67398e-132	7.37278e-132	0.24548	0.168486
Cortex L1	Vip	23.4349	0.965311	1.88484e-121	3.68288e-121	0.171321	0.0941554
Cortex L1	Cyp1b1	22.369	1.30767	7.88178e-111	1.52999e-110	0.129188	0.0542363
Cortex L1	Carmn	21.9331	0.948893	1.25548e-106	2.40565e-106	0.185267	0.114419
Cortex L1	Pdzd2	21.8129	0.293924	1.74966e-105	3.33108e-105	0.471698	0.404104
Cortex L1	Cd74	21.5957	0.805361	1.97008e-103	3.72683e-103	0.176801	0.104721
Cortex L1	Mapk4	21.0944	0.220466	8.9501e-99	1.66136e-98	0.633536	0.594526
Cortex L1	Dner	20.749	0.225425	1.25109e-95	2.3079e-95	0.890336	0.849754
Cortex L1	Arhgap25	19.7232	0.462523	1.36452e-86	2.45614e-86	0.254011	0.188371
Cortex L1	Slc13a4	19.7165	0.546027	1.55606e-86	2.78404e-86	0.207317	0.143258
Cortex L1	Slc17a7	18.3967	0.325341	1.3964e-75	2.41123e-75	0.82251	0.644501
Cortex L1	Gpr17	17.4192	0.748167	5.89558e-68	9.94879e-68	0.18018	0.124244
Cortex L1	Tle4	17.2605	0.170277	9.33435e-67	1.56627e-66	0.601739	0.565797
Cortex L1	Tox	17.0252	0.190562	5.33652e-65	8.90419e-65	0.469073	0.411575
Cortex L1	Zfp536	16.9974	0.238643	8.58918e-65	1.42513e-64	0.461821	0.410374
Cortex L1	Arc	16.2024	0.127409	4.84825e-59	7.86847e-59	0.637178	0.553874
Cortex L1	Dp71_Dp40_firstexon	15.9924	0.762001	1.4431e-57	2.31676e-57	0.15662	0.105487
Cortex L1	Dp40	15.8711	0.715864	1.00489e-56	1.60458e-56	0.152092	0.100287
Cortex L1	Cdh20	15.1922	0.177183	3.98304e-52	6.22612e-52	0.549565	0.510125
Cortex L1	Ccn2	14.7073	0.355196	5.78583e-49	8.99681e-49	0.180574	0.130903
Cortex L1	Gad1	14.4167	0.119513	4.0656e-47	6.19223e-47	0.621034	0.559815
Cortex L1	Ano1	13.5488	0.936441	8.04874e-42	1.19524e-41	0.0985726	0.0531243
Cortex L1	Stard5	12.2645	0.393168	1.40465e-34	1.99608e-34	0.22402	0.18722
Cortex L1	Nts	12.2043	0.590712	2.94779e-34	4.14925e-34	0.131157	0.0906749
Cortex L1	Ppp1r1b	11.8688	-0.0137697	1.71978e-32	2.37569e-32	0.550582	0.502866
Cortex L1	Arhgap6	11.2259	0.220823	3.04203e-29	4.16352e-29	0.219524	0.180243
Cortex L1	Cabp7	11.0855	-0.0895894	1.47452e-28	2.00886e-28	0.497457	0.438777
Cortex L1	Pde11a	10.9093	0.778154	1.04058e-27	1.40478e-27	0.102379	0.0665134
Cortex L1	Rxfp1	10.1069	0.554454	5.15085e-24	6.76904e-24	0.122691	0.0894966
Cortex L1	Gad2	10.0905	0.0464606	6.08592e-24	7.96263e-24	0.446202	0.398063
Cortex L1	Ttr	8.3398	0.144036	7.4418e-17	9.4859e-17	0.557998	0.558656
Cortex L1	Sla	7.91771	0.403516	2.41931e-15	3.07067e-15	0.115078	0.0887186
Cortex L1	Bmp4	7.80926	0.603945	5.75258e-15	7.27029e-15	0.0664479	0.0399692
Cortex L1	Orai2	7.61554	0.155018	2.62598e-14	3.30472e-14	0.326333	0.309871
Cortex L1	Rab3b	7.43884	0.045953	1.01576e-13	1.26757e-13	0.355111	0.32648
Cortex L1	Prdm8	6.96024	-0.0534324	3.39697e-12	4.169e-12	0.288597	0.254361
Cortex L1	2010300C02Rik	6.19963	-0.0036474	5.65953e-10	6.86073e-10	0.689713	0.605796
Cortex L1	Acta2	6.17405	-0.110391	6.6562e-10	8.03614e-10	0.136046	0.115236
Cortex L1	Wfs1	5.57136	-0.0702591	2.52752e-08	3.01475e-08	0.554159	0.520706
Cortex L1	Sema3d	4.95724	0.212764	7.15012e-07	8.42693e-07	0.117572	0.101173
Cortex L1	Sntb1	4.61231	0.165695	3.98218e-06	4.63807e-06	0.11009	0.0943502
Cortex L1	Pou3f1	4.49131	0.0781478	7.07848e-06	8.21214e-06	0.20466	0.189711
Cortex L1	Mdga1	4.415	-0.0709697	1.01012e-05	1.16734e-05	0.309467	0.285629
Cortex L1	Pcp2	3.22414	0.461126	0.0012635	0.00141607	0.0419688	0.031202
Cortex L1	Cort	2.45076	0.187351	0.0142556	0.0155089	0.0512879	0.0431135
Cortex L1	Crh	2.42827	0.199875	0.0151711	0.0164446	0.0513864	0.0432397
Cortex L1	Plekha2	2.14714	-0.0831255	0.0317819	0.0340767	0.319212	0.308536
Cortex L1	Col19a1	2.12117	0.106756	0.0339079	0.0360955	0.167416	0.161757
Cortex L1	Clmn	0.973473	-0.0415762	0.330318	0.345438	0.722986	0.701886
Cortex L1	Satb2	0.933638	-0.176855	0.350491	0.363971	0.323675	0.297142
Cortex L1	Unc13c	0.855834	0.0316771	0.39209	0.404342	0.435734	0.437112
Cortex L1	Ror1	0.588132	0.0713895	0.556444	0.569875	0.0693683	0.067596
Cortex L1	DystrophinExon50_53	0.498843	0.721601	0.61789	0.624523	0.004758	0.00308342
Cortex L1	Rora	0.498382	-0.149545	0.618215	0.624523	0.80023	0.758701
Cortex L1	Cdh4	0.469179	-0.0981723	0.638942	0.643273	0.40886	0.394037
Cortex L1	Dp140	-0.118487	-0.746065	0.905682	0.905682	0.000590648	0.000989002
Cortex L1	Dp116	-0.415525	-0.439178	0.677757	0.680047	0.0028548	0.00425304
Cortex L1	Slc6a3	-0.527362	-0.785063	0.597942	0.608181	0.00607055	0.00783368
Cortex L1	Rspo2	-0.549477	0.0188437	0.582678	0.594692	0.120788	0.12334
Cortex L1	Lamp5	-0.763788	-0.212706	0.444994	0.457312	0.388745	0.36828
Cortex L1	Igfbpl1	-0.885948	-0.405246	0.375646	0.388734	0.0252666	0.0281621
Cortex L1	Ebf3	-0.943626	-0.358865	0.345361	0.359902	0.0755045	0.0776764
Cortex L1	Spag16	-1.20229	-0.761921	0.22925	0.240591	0.0544709	0.0574557
Cortex L1	Inpp4b	-1.74877	-0.00543939	0.0803309	0.0846038	0.320952	0.327437
Cortex L1	Sst	-2.01701	-0.257733	0.0436944	0.0461823	0.065201	0.0718164
Cortex L1	Tmem212	-2.10351	-1.49307	0.0354214	0.0375719	0.016735	0.0236403
Cortex L1	Dp427p2	-2.14351	-1.00581	0.0320721	0.0342641	0.00603774	0.0132585
Cortex L1	Ccdc153	-2.25012	-1.14682	0.0244411	0.0263008	0.0293683	0.0366051
Cortex L1	Igsf21	-2.35309	-0.126979	0.0186181	0.0201076	0.375291	0.371188
Cortex L1	Ndst4	-2.4586	-0.340152	0.0139481	0.0152301	0.141165	0.145239
Cortex L1	DystrophinExon50_51	-2.77773	-0.965044	0.00547401	0.0059992	0.00892535	0.0182819
Cortex L1	DystrophinExon51_53	-2.98716	-0.876728	0.00281582	0.0030974	0.0106645	0.0207277
Cortex L1	Chat	-2.99017	-1.32645	0.00278826	0.00307849	0.0155865	0.0255128
Cortex L1	Dp260	-3.04772	-1.24253	0.00230586	0.00255538	0.0073831	0.0176388
Cortex L1	Igfbp4	-3.18865	-0.25803	0.00142937	0.00158997	0.373946	0.363624
Cortex L1	Fibcd1	-3.21236	-0.500597	0.00131649	0.00146992	0.0600492	0.0701702
Cortex L1	Pkib	-3.66918	-0.114696	0.000243327	0.000273743	0.121444	0.13513
Cortex L1	Kcnmb2	-3.68335	-0.118887	0.000230184	0.000259942	0.180049	0.192993
Cortex L1	Pthlh	-3.82204	-0.644136	0.00013235	0.00015003	0.0293027	0.0421017
Cortex L1	Trp73	-4.01268	-0.828386	6.00345e-05	6.83151e-05	0.0169647	0.0304578
Cortex L1	Myo16	-4.06065	-0.123109	4.89356e-05	5.58995e-05	0.326727	0.335346
Cortex L1	Pln	-4.12251	-1.44318	3.74768e-05	4.29753e-05	0.0199836	0.033613
Cortex L1	Necab2	-4.14901	-0.212521	3.33921e-05	3.84397e-05	0.463856	0.444984
Cortex L1	Th	-4.76248	-1.49017	1.9123e-06	2.23603e-06	0.0140115	0.0299225
Cortex L1	Grip1	-4.89112	-0.0836065	1.00262e-06	1.17699e-06	0.193503	0.21367
Cortex L1	Cdh9	-5.09844	-0.226432	3.42465e-07	4.05228e-07	0.192781	0.207524
Cortex L1	Prss35	-5.49125	-0.525068	3.9909e-08	4.74119e-08	0.0456768	0.0641524
Cortex L1	Ndst3	-5.67776	-0.166287	1.36473e-08	1.63437e-08	0.344774	0.353393
Cortex L1	Mal	-5.84822	-0.282918	4.96848e-09	5.97425e-09	0.615226	0.599061
Cortex L1	Gm19410	-6.64592	-0.388315	3.0132e-11	3.66771e-11	0.0735029	0.0960845
Cortex L1	Penk	-6.76684	-0.49839	1.31626e-11	1.60876e-11	0.351501	0.349186
Cortex L1	Deptor	-7.0904	-0.217085	1.33721e-12	1.64793e-12	0.171649	0.196113
Cortex L1	Sema5b	-7.12796	-0.259716	1.01868e-12	1.26062e-12	0.134241	0.158312
Cortex L1	Chodl	-7.42892	-1.83037	1.09489e-13	1.36059e-13	0.0140443	0.0388812
Cortex L1	Rbp4	-7.59631	-0.286146	3.04702e-14	3.81842e-14	0.121838	0.148286
Cortex L1	Gucy1a1	-8.67326	-0.240622	4.19927e-18	5.3758e-18	0.493027	0.484192
Cortex L1	Rsph1	-8.67696	-0.398717	4.0649e-18	5.22629e-18	0.190878	0.219431
Cortex L1	Nxph3	-8.7234	-0.491598	2.69966e-18	3.48608e-18	0.209253	0.231411
Cortex L1	Arpp21	-9.05087	-0.114594	1.4183e-19	1.83946e-19	0.738966	0.719947
Cortex L1	Hpcal1	-9.83651	-0.220315	7.83822e-23	1.02103e-22	0.444233	0.461598
Cortex L1	Tacr1	-10.1389	-1.25031	3.7116e-24	4.89931e-24	0.034192	0.0679354
Cortex L1	Fyn	-10.5244	-0.0612991	6.66992e-26	8.8436e-26	0.860377	0.86309
Cortex L1	Trbc2	-10.6074	-1.89245	2.75301e-26	3.66657e-26	0.0107301	0.0464614
Cortex L1	Col6a1	-10.8476	-0.760054	2.04662e-27	2.73805e-27	0.169483	0.195785
Cortex L1	Olig1	-10.8983	-0.150555	1.17396e-27	1.57768e-27	0.721706	0.722891
Cortex L1	Dystrophin_Exon56_62	-10.9641	-0.295448	5.68574e-28	7.7108e-28	0.172108	0.210471
Cortex L1	Cntn6	-11.6481	-0.248275	2.34723e-31	3.22744e-31	0.371485	0.400289
Cortex L1	Foxj1	-11.9172	-0.705995	9.62376e-33	1.33563e-32	0.12735	0.165499
Cortex L1	Rspo1	-11.9662	-0.690877	5.34196e-33	7.44864e-33	0.101854	0.140079
Cortex L1	Nrep	-12.1153	-0.156418	8.76043e-34	1.22729e-33	0.651288	0.667202
Cortex L1	Sox10	-12.2312	-0.42415	2.11685e-34	2.99384e-34	0.204692	0.240332
Cortex L1	Dp427p	-12.2951	-0.82958	9.62325e-35	1.37409e-34	0.0486957	0.090565
Cortex L1	Bhlhe40	-12.4544	-0.128041	1.32324e-35	1.89856e-35	0.72758	0.72741
Cortex L1	Gsg1l	-12.5495	-0.415069	3.99788e-36	5.76393e-36	0.238917	0.271486
Cortex L1	Dpyd	-12.8854	-0.359835	5.44216e-38	7.88449e-38	0.256046	0.29239
Cortex L1	Sipa1l3	-12.9563	-0.252644	2.16558e-38	3.15283e-38	0.444856	0.477003
Cortex L1	Parm1	-13.0215	-0.182968	9.23784e-39	1.35155e-38	0.379984	0.423201
Cortex L1	Garnl3	-13.1541	-0.216162	1.61282e-39	2.37132e-39	0.628482	0.626309
Cortex L1	Enpp6	-13.4375	-1.07986	3.64556e-41	5.38672e-41	0.0597211	0.10373
Cortex L1	Npnt	-13.7689	-0.805389	3.92145e-43	5.85262e-43	0.0814438	0.1268
Cortex L1	Pip5k1b	-13.8767	-0.306277	8.76775e-44	1.31516e-43	0.363314	0.40481
Cortex L1	Prr16	-14.1047	-0.363837	3.55517e-45	5.35983e-45	0.210566	0.256857
Cortex L1	Fos	-14.3034	-0.307582	2.08315e-46	3.15661e-46	0.228482	0.276233
Cortex L1	Emx1	-14.4681	-0.672189	1.92611e-47	2.94874e-47	0.0850533	0.133933
Cortex L1	Npy2r	-14.555	-1.22885	5.42701e-48	8.35141e-48	0.0514192	0.099404
Cortex L1	Zfpm2	-14.6992	-0.537597	6.52742e-49	1.00971e-48	0.170894	0.21609
Cortex L1	Dp427m	-15.4331	-0.873716	9.81012e-54	1.54159e-53	0.0631993	0.115549
Cortex L1	Kctd8	-15.6127	-0.832249	5.96407e-55	9.42196e-55	0.0882034	0.139968
Cortex L1	Cwh43	-15.8071	-1.39403	2.77855e-56	4.41299e-56	0.0364561	0.0895161
Cortex L1	Sncg	-16.1258	-1.57318	1.68022e-58	2.71209e-58	0.0438064	0.0969625
Cortex L1	Hat1	-16.3402	-0.225827	5.10717e-60	8.33422e-60	0.368039	0.428341
Cortex L1	Galntl6	-16.7818	-0.472088	3.3149e-63	5.43936e-63	0.178966	0.235248
Cortex L1	Cd24a	-16.8331	-0.482483	1.3963e-63	2.30389e-63	0.19639	0.255231
Cortex L1	Hs3st2	-17.6018	-0.785899	2.38714e-69	4.05132e-69	0.183002	0.229159
Cortex L1	Rprm	-17.6949	-0.667903	4.59235e-70	7.83867e-70	0.309368	0.343826
Cortex L1	Slc1a6	-18.007	-0.740244	1.71827e-72	2.94985e-72	0.116161	0.175505
Cortex L1	Pde7b	-18.6318	-0.288462	1.77528e-77	3.08338e-77	0.59662	0.604599
Cortex L1	Pcsk5	-18.7161	-0.715608	3.66114e-78	6.39623e-78	0.140312	0.200177
Cortex L1	Igfbp6	-19.1046	-0.751014	2.31397e-81	4.06656e-81	0.195111	0.246588
Cortex L1	Shisa6	-19.4723	-0.724602	1.88738e-84	3.33662e-84	0.164955	0.224239
Cortex L1	Rasgrf2	-19.5683	-0.411996	2.88299e-85	5.12723e-85	0.555275	0.5416
Cortex L1	Cpne6	-19.9104	-0.349527	3.3048e-88	5.98492e-88	0.622215	0.613938
Cortex L1	Plch1	-20.2095	-0.686629	8.08066e-91	1.47237e-90	0.164627	0.22868
Cortex L1	Sema3e	-20.2477	-0.684472	3.72541e-91	6.82992e-91	0.166825	0.230432
Cortex L1	Slc44a5	-21.0968	-0.770233	8.50193e-99	1.5881e-98	0.13434	0.203667
Cortex L1	Eya4	-21.514	-0.386955	1.15067e-102	2.16297e-102	0.511436	0.546866
Cortex L1	Adamtsl1	-22.3344	-1.01871	1.71236e-110	3.3024e-110	0.105792	0.177978
Cortex L1	Myl4	-23.6042	-1.09705	3.49001e-123	6.86446e-123	0.108121	0.184698
Cortex L1	Dystrophin_Exon2_29	-23.7321	-0.485929	1.68064e-124	3.32766e-124	0.275242	0.349955
Cortex L1	Fign	-24.2057	-1.3713	1.93656e-129	3.86013e-129	0.0651025	0.145342
Cortex L1	Trpc4	-24.4718	-0.643989	2.9468e-132	5.95373e-132	0.18671	0.267461
Cortex L1	Gadd45a	-25.6412	-0.631297	5.3041e-145	1.09397e-144	0.185201	0.272299
Cortex L1	Dystrophin_Exon45_49	-26.9788	-0.554807	2.62093e-160	5.52069e-160	0.246727	0.335137
Cortex L1	Nwd2	-26.9865	-0.869557	2.13151e-160	4.52186e-160	0.262477	0.330708
Cortex L1	Rasl10a	-27.4617	-1.13904	5.03584e-166	1.076e-165	0.143626	0.227276
Cortex L1	Pdyn	-28.6904	-2.13647	5.03291e-181	1.0991e-180	0.0522724	0.14629
Cortex L1	Cbln1	-28.7106	-2.334	2.814e-181	6.19079e-181	0.0436751	0.138241
Cortex L1	Lhfpl3	-28.9016	-0.424278	1.1393e-183	2.54416e-183	0.385562	0.472716
Cortex L1	Btbd11	-28.92	-0.67887	6.6962e-184	1.50664e-183	0.246136	0.333275
Cortex L1	Neto2	-28.9205	-0.458328	6.59444e-184	1.49507e-183	0.390353	0.472051
Cortex L1	Adamts2	-29.4933	-1.20311	3.51e-191	8.01899e-191	0.0991632	0.196333
Cortex L1	Chrm2	-30.7738	-0.69019	5.87232e-208	1.39526e-207	0.242461	0.338083
Cortex L1	Tanc1	-32.4053	-0.73387	2.3075e-230	5.57176e-230	0.326136	0.405115
Cortex L1	Necab1	-33.168	-0.640894	3.1126e-241	7.76842e-241	0.462543	0.521085
Cortex L1	Opn3	-33.4144	-1.85106	8.4806e-245	2.13452e-244	0.0581132	0.168813
Cortex L1	Galnt14	-33.4257	-0.90386	5.79622e-245	1.47135e-244	0.176374	0.283719
Cortex L1	Calb2	-33.6926	-1.26751	7.42858e-249	1.90197e-248	0.2863	0.360158
Cortex L1	Htr1f	-34.1309	-1.76232	2.56424e-255	6.62243e-255	0.065726	0.178214
Cortex L1	Arhgef28	-34.5547	-0.611981	1.20993e-261	3.18008e-261	0.346579	0.441826
Cortex L1	Dp427c	-34.9986	-0.880922	2.36285e-268	6.32221e-268	0.18589	0.298575
Cortex L1	Sema3a	-35.3704	-1.18724	4.87479e-274	1.31619e-273	0.143167	0.2543
Cortex L1	Grik3	-35.6544	-0.787068	2.01653e-278	5.54547e-278	0.312847	0.403417
Cortex L1	Neurod1	-35.886	-1.15023	5.05577e-282	1.40333e-281	0.145103	0.259843
Cortex L1	Opalin	-36.1659	-1.57452	2.09208e-286	5.86178e-286	0.11708	0.231022
Cortex L1	Syt6	-36.7013	-1.57031	6.95504e-295	2.00548e-294	0.127646	0.24061
Cortex L1	Syt2	-37.118	-1.35013	1.44111e-301	4.23772e-301	0.120984	0.240807
Cortex L1	Kcnh5	-37.7492	-0.72495	0	0	0.378048	0.471473
Cortex L1	Calb1	-37.9615	-0.67362	0	0	0.505201	0.559553
Cortex L1	Vwc2l	-38.7482	-1.03098	0	0	0.166563	0.291846
Cortex L1	Dcx	-39.3318	-0.806141	0	0	0.246596	0.369392
Cortex L1	Celf2	-39.3438	-0.231977	0	0	0.889385	0.890006
Cortex L1	Gjc3	-39.7051	-0.809539	0	0	0.395406	0.494981
Cortex L1	Cdh13	-41.0889	-0.768558	0	0	0.388712	0.488416
Cortex L1	Tmem255a	-41.1134	-1.12282	0	0	0.236062	0.353525
Cortex L1	Cbln4	-41.6698	-1.99039	0	0	0.0800328	0.214914
Cortex L1	Cntnap4	-42.0213	-1.02972	0	0	0.201641	0.333572
Cortex L1	Gfra2	-42.9492	-0.764616	0	0	0.414766	0.509053
Cortex L1	Cdh6	-43.0344	-1.37683	0	0	0.117047	0.258245
Cortex L1	Cntnap5b	-43.0393	-1.49598	0	0	0.102084	0.244031
Cortex L1	Vat1l	-43.1342	-0.979693	0	0	0.399442	0.483237
Cortex L1	Dystrophin_Exon30_44	-43.1809	-0.89782	0	0	0.255226	0.38476
Cortex L1	Bdnf	-44.1553	-1.41687	0	0	0.155209	0.291873
Cortex L1	Rnf152	-44.4428	-1.18743	0	0	0.191501	0.326733
Cortex L1	Mog	-45.042	-1.36359	0	0	0.258179	0.381463
Cortex L1	Cpne4	-45.3642	-0.757725	0	0	0.493847	0.564804
Cortex L1	Enpp2	-45.4176	-0.712752	0	0	0.492863	0.590681
Cortex L1	Plcxd2	-47.3559	-0.810518	0	0	0.477342	0.561477
Cortex L1	Pvalb	-50.1742	-1.16123	0	0	0.245283	0.397862
Cortex L1	Neurod6	-50.9618	-1.64121	0	0	0.216735	0.352894
Cortex L1	Cacna2d2	-51.0546	-1.19245	0	0	0.224545	0.376733
Cortex L1	Strip2	-54.6111	-1.77472	0	0	0.129877	0.302517
Cortex L1	Prox1	-54.7	-1.29422	0	0	0.304446	0.43849
Cortex L1	Sorcs3	-55.6686	-1.25362	0	0	0.229926	0.394937
Cortex L1	Foxp2	-56.869	-1.96539	0	0	0.134832	0.309354
Cortex L1	Sdk2	-57.2321	-1.46903	0	0	0.171452	0.350354
Cortex L1	Plcxd3	-57.3554	-1.35332	0	0	0.240066	0.402083
Cortex L1	Thsd7a	-57.819	-1.09905	0	0	0.323806	0.477271
Cortex L1	Tmem163	-58.3135	-1.5758	0	0	0.177391	0.354876
Cortex L1	Slit2	-60.7483	-1.54953	0	0	0.18169	0.36704
Cortex L1	Tmem132d	-66.8553	-1.42782	0	0	0.26904	0.448593
Cortex L1	Dpy19l1	-72.6969	-0.75821	0	0	0.705201	0.78583
Cortex L1	Syndig1	-74.3418	-1.94054	0	0	0.132896	0.370373
Cortex L1	Rims3	-78.2697	-1.003	0	0	0.634454	0.719685
Cortex L1	Slc17a6	-83.6794	-2.0485	0	0	0.271731	0.489802
Cortex L1	Nell1	-84.4365	-2.18146	0	0	0.166005	0.420733
Cortex L1	Fhod3	-86.4151	-1.63201	0	0	0.281214	0.511884
Cortex L1	Ptprd	-88.2037	-0.901784	0	0	0.656637	0.788351
Cortex L1	Mbp	-91.1697	-0.930332	0	0	0.933946	0.961568
Cortex L1	Nrn1	-102.644	-1.40612	0	0	0.648663	0.729838
Cortex L1	Epha4	-104.731	-1.5034	0	0	0.543298	0.712761
Cortex L2/3	Lamp5	332.513	3.65098	0	0	0.966173	0.333733
Cortex L2/3	Cux2	318.086	2.75836	0	0	0.967989	0.512895
Cortex L2/3	Rasgrf2	310.515	2.75233	0	0	0.978489	0.516313
Cortex L2/3	Arpp21	281.917	2.07908	0	0	0.988081	0.704788
Cortex L2/3	Calb1	268.056	2.31924	0	0	0.964451	0.53384
Cortex L2/3	Igfbp6	260.922	2.93915	0	0	0.823864	0.210811
Cortex L2/3	Gucy1a1	253.104	2.20127	0	0	0.917192	0.45897
Cortex L2/3	Gsg1l	246.543	2.70941	0	0	0.794899	0.239527
Cortex L2/3	Pdzrn3	246.443	2.65233	0	0	0.814878	0.247674
Cortex L2/3	2010300C02Rik	244.605	2.02038	0	0	0.977449	0.586741
Cortex L2/3	Satb2	240.089	2.40544	0	0	0.850294	0.265439
Cortex L2/3	Bhlhe22	231.355	2.20441	0	0	0.867908	0.348378
Cortex L2/3	Mapk4	228.902	1.6949	0	0	0.918686	0.576745
Cortex L2/3	Slc17a7	227.011	2.10415	0	0	0.992697	0.630026
Cortex L2/3	Arc	225.708	2.15024	0	0	0.93874	0.534019
Cortex L2/3	Tmem132d	205.126	1.86762	0	0	0.83864	0.419499
Cortex L2/3	Pdzd2	196.339	1.76305	0	0	0.806005	0.382711
Cortex L2/3	Bhlhe40	188.212	1.27631	0	0	0.932932	0.715301
Cortex L2/3	Dab1	188.156	1.51218	0	0	0.846321	0.460701
Cortex L2/3	Epha4	187.955	1.45686	0	0	0.959778	0.692441
Cortex L2/3	Nwd2	185.045	1.82517	0	0	0.746713	0.303868
Cortex L2/3	Car4	185.042	1.70273	0	0	0.810999	0.371543
Cortex L2/3	Pde7b	182.939	1.36897	0	0	0.90024	0.586902
Cortex L2/3	Nrn1	181.854	1.53594	0	0	0.98267	0.712176
Cortex L2/3	Enpp2	181.654	1.44607	0	0	0.893808	0.569489
Cortex L2/3	Col19a1	175.686	2.49071	0	0	0.579185	0.137344
Cortex L2/3	Sorcs3	174.053	1.73065	0	0	0.747678	0.368537
Cortex L2/3	Sema3a	173.308	1.9339	0	0	0.658948	0.226671
Cortex L2/3	Rasl10a	172.107	1.99057	0	0	0.637002	0.200282
Cortex L2/3	Dkk3	167.015	1.36937	0	0	0.957735	0.644444
Cortex L2/3	Igfbp4	164.608	1.55689	0	0	0.741813	0.341683
Cortex L2/3	Id2	163.208	1.15655	0	0	0.933746	0.685999
Cortex L2/3	Meis2	159.004	1.29762	0	0	0.902435	0.543229
Cortex L2/3	Neurod1	157.874	1.73873	0	0	0.62864	0.234205
Cortex L2/3	Prdm8	156.713	1.59449	0	0	0.646802	0.232392
Cortex L2/3	Kcnh5	148.297	1.33432	0	0	0.766445	0.450911
Cortex L2/3	Wfs1	146.277	1.32508	0	0	0.785535	0.506233
Cortex L2/3	Fhod3	140.535	1.15371	0	0	0.806951	0.486653
Cortex L2/3	Rims3	138.69	1.11591	0	0	0.946989	0.70339
Cortex L2/3	Cpne6	136.43	1.05301	0	0	0.88274	0.598375
Cortex L2/3	Syndig1	135.694	1.3019	0	0	0.66644	0.344851
Cortex L2/3	Cpne8	133.221	1.20467	0	0	0.70984	0.383119
Cortex L2/3	Cpne4	132.956	1.05089	0	0	0.855137	0.545279
Cortex L2/3	Strip2	129.231	1.2345	0	0	0.615642	0.278193
Cortex L2/3	Bdnf	128.141	1.44268	0	0	0.591123	0.26959
Cortex L2/3	Celf2	118.151	0.670186	0	0	0.981668	0.884582
Cortex L2/3	Prr16	113.127	1.34835	0	0	0.526155	0.23941
Cortex L2/3	Emx1	110.083	1.90846	0	0	0.401404	0.116506
Cortex L2/3	Cdh6	109.986	1.28945	0	0	0.520801	0.23797
Cortex L2/3	Ppp1r1b	109.517	0.759866	0	0	0.76024	0.489317
Cortex L2/3	Pip5k1b	108.128	0.875981	0	0	0.669259	0.387812
Cortex L2/3	Necab1	107.621	0.787988	0	0	0.802997	0.502478
Cortex L2/3	Ndst3	106.283	1.02321	0	0	0.613864	0.337746
Cortex L2/3	Syt17	105.893	1.25718	0	0	0.502904	0.224081
Cortex L2/3	Neto2	99.0947	0.826086	0	0	0.704315	0.455584
Cortex L2/3	Vip	96.6165	2.47163	0	0	0.329323	0.0829161
Cortex L2/3	Map2	95.9311	0.410998	0	0	0.998732	0.985157
Cortex L2/3	Myo16	87.7992	0.858394	0	0	0.555991	0.322047
Cortex L2/3	Fos	87.3337	1.05351	0	0	0.485801	0.262257
Cortex L2/3	Dystrophin_Exon30_44	84.8799	0.756331	0	0	0.597385	0.367825
Cortex L2/3	Neurod6	81.7244	0.449137	0	0	0.618215	0.332628
Cortex L2/3	Dystrophin_Exon2_29	80.2107	0.747612	0	0	0.555045	0.335327
Cortex L2/3	Cdh4	78.3797	0.643676	0	0	0.606883	0.381995
Cortex L2/3	Hapln1	73.2368	0.964901	0	0	0.432147	0.238267
Cortex L2/3	Gm19410	71.3505	1.67275	0	0	0.270844	0.0850159
Cortex L2/3	Dp427c	68.3769	0.710797	0	0	0.472199	0.284512
Cortex L2/3	Ptprd	66.2331	0.438209	0	0	0.903343	0.777097
Cortex L2/3	Dcx	65.8469	0.572476	0	0	0.54742	0.354725
Cortex L2/3	Penk	65.1122	0.479422	0	0	0.531566	0.338515
Cortex L2/3	Pou3f1	56.6991	0.633286	0	0	0.342887	0.18119
Cortex L2/3	Orai2	55.8711	0.516567	0	0	0.462607	0.301428
Cortex L2/3	Lypd6	51.8925	0.485572	0	0	0.433888	0.279885
Cortex L2/3	Npnt	51.4914	0.925333	0	0	0.256882	0.117591
Cortex L2/3	Sox11	50.0877	0.3546	0	0	0.64018	0.474806
Cortex L2/3	Slit2	49.4103	0.276432	0	0	0.528691	0.351212
Cortex L2/3	Rspo1	48.6888	0.822722	0	0	0.263617	0.131498
Cortex L2/3	Garnl3	48.2658	0.30534	0	0	0.80084	0.616096
Cortex L2/3	Nrep	45.2228	0.294667	0	0	0.800405	0.65881
Cortex L2/3	Rorb	39.9994	0.27722	0	0	0.750913	0.610511
Cortex L2/3	Mdga1	38.9049	0.184466	0	0	0.411885	0.278997
Cortex L2/3	Dystrophin_Exon45_49	36.4726	0.281251	3.01651e-291	6.22156e-291	0.44399	0.325716
Cortex L2/3	Rbp4	35.8893	0.469544	4.49015e-282	9.07193e-282	0.242371	0.141842
Cortex L2/3	Kctd8	32.7849	0.453784	9.65638e-236	1.8993e-235	0.225211	0.133184
Cortex L2/3	Pdyn	32.476	0.324609	2.32586e-231	4.48559e-231	0.230376	0.138138
Cortex L2/3	Crh	32.3397	1.80463	1.93912e-229	3.7156e-229	0.122481	0.0388458
Cortex L2/3	Dystrophin_Exon56_62	29.2141	0.306863	1.28535e-187	2.31363e-187	0.291068	0.204417
Cortex L2/3	Dp427m	28.5667	0.558831	1.7437e-179	3.11974e-179	0.187544	0.109526
Cortex L2/3	Cplx3	27.0699	0.333142	2.22797e-161	3.93873e-161	0.172106	0.0970252
Cortex L2/3	Cbln4	26.5123	0.0754573	6.99529e-155	1.22212e-154	0.292393	0.205763
Cortex L2/3	Kctd12	25.1443	0.185604	1.63225e-139	2.77016e-139	0.847797	0.732501
Cortex L2/3	Zfp536	21.4402	0.0739972	5.63422e-102	9.04521e-102	0.50542	0.40652
Cortex L2/3	Fyn	21.1385	0.172592	3.52012e-99	5.62084e-99	0.936565	0.858667
Cortex L2/3	Dp427p	20.8326	0.495529	2.19093e-96	3.4612e-96	0.142554	0.0860776
Cortex L2/3	Cort	19.6264	1.23201	9.1993e-86	1.43047e-85	0.091284	0.040552
Cortex L2/3	Fibcd1	18.1724	0.296881	8.5331e-74	1.29303e-73	0.116938	0.0670695
Cortex L2/3	Slc1a6	17.6166	0.092705	1.83811e-69	2.75716e-69	0.226157	0.170502
Cortex L2/3	Syt2	17.1895	0.0306928	3.18017e-66	4.69906e-66	0.29279	0.233671
Cortex L2/3	Gad1	16.6419	-0.0124628	3.46372e-62	5.04277e-62	0.67518	0.555095
Cortex L2/3	Pcsk5	15.4013	0.0302703	1.60513e-53	2.30301e-53	0.247157	0.195373
Cortex L2/3	Pvalb	14.2565	-0.0437723	4.08416e-46	5.74879e-46	0.460677	0.388974
Cortex L2/3	Trpc4	14.1091	-0.152599	3.33989e-45	4.679e-45	0.327506	0.261178
Cortex L2/3	Siglech	12.8397	0.0731446	9.82254e-38	1.34438e-37	0.290444	0.246519
Cortex L2/3	Cd24a	7.3854	-0.319066	1.51999e-13	1.82768e-13	0.292487	0.251035
Cortex L2/3	DystrophinExon51_53	6.67914	0.689567	2.40356e-11	2.8669e-11	0.0368731	0.019434
Cortex L2/3	Cntn6	6.40564	-0.135527	1.49738e-10	1.7718e-10	0.462512	0.395643
Cortex L2/3	Grip1	5.99765	-0.0152855	2.00189e-09	2.33162e-09	0.233971	0.211788
Cortex L2/3	Gli3	5.95054	0.0158792	2.67264e-09	3.08861e-09	0.229695	0.208188
Cortex L2/3	Sipa1l3	5.63106	-0.117383	1.79101e-08	2.05379e-08	0.545056	0.471899
Cortex L2/3	Thsd7a	4.26391	-0.0499588	2.00883e-05	2.21793e-05	0.515428	0.469807
Cortex L2/3	Nrp2	4.14455	-0.328692	3.40488e-05	3.73155e-05	0.387479	0.327586
Cortex L2/3	Dp260	4.02291	0.457111	5.74831e-05	6.27665e-05	0.0272244	0.0167253
Cortex L2/3	Pthlh	3.6578	0.271472	0.000254387	0.000276751	0.0507596	0.0411564
Cortex L2/3	Nostrin	3.60795	0.0213572	0.000308624	0.00033453	0.130881	0.120123
Cortex L2/3	Dp427p2	3.36054	0.50978	0.000777912	0.000837101	0.0212838	0.0125401
Cortex L2/3	Slc44a5	2.95017	-0.284155	0.003176	0.00340532	0.221692	0.200248
Cortex L2/3	DystrophinExon50_51	2.34823	0.181916	0.0188628	0.0199369	0.0238001	0.0176386
Cortex L2/3	Eomes	2.17495	-0.156571	0.0296342	0.0312105	0.106646	0.0985875
Cortex L2/3	Pde11a	2.01569	0.0207181	0.0438324	0.0458389	0.0731975	0.0673383
Cortex L2/3	Dp116	0.98686	0.464738	0.323711	0.332672	0.00662164	0.0040659
Cortex L2/3	DystrophinExon50_53	0.72156	0.531254	0.470565	0.480267	0.00490001	0.00303326
Cortex L2/3	Cd68	0.260238	-0.348579	0.79468	0.802789	0.285298	0.265167
Cortex L2/3	Emcn	0.25441	-0.111156	0.799179	0.804597	0.123238	0.120928
Cortex L2/3	Dp140	-0.167501	-1.06063	0.866976	0.866976	0.000567569	0.00100031
Cortex L2/3	Zfp366	-0.183611	-0.141477	0.854318	0.857205	0.0732353	0.0730691
Cortex L2/3	Chat	-0.286182	-0.412043	0.774739	0.785316	0.0246325	0.0252273
Cortex L2/3	Pglyrp1	-0.370549	-0.115	0.710973	0.723148	0.125925	0.125402
Cortex L2/3	Cntnap5b	-0.919945	-0.281107	0.357601	0.366233	0.253968	0.238621
Cortex L2/3	Plcxd2	-1.41568	-0.236466	0.156869	0.161772	0.675483	0.551898
Cortex L2/3	Plekha2	-1.71534	-0.363661	0.0862829	0.0892892	0.332823	0.307467
Cortex L2/3	Sox17	-1.78746	-0.252554	0.0738631	0.076704	0.0798759	0.0836075
Cortex L2/3	Slc6a3	-1.91201	-2.02268	0.0558745	0.0582271	0.00312163	0.00805151
Cortex L2/3	Pkib	-2.04841	-0.319106	0.04052	0.0425245	0.13389	0.134738
Cortex L2/3	Cldn5	-2.55839	-0.194301	0.0105157	0.0111542	0.194525	0.196574
Cortex L2/3	Gm2115	-2.57957	-0.527881	0.00989235	0.0105306	0.179087	0.174793
Cortex L2/3	Dystrophin_Exon79	-2.71491	-0.170302	0.00662943	0.00708252	0.450234	0.417371
Cortex L2/3	Acta2	-3.53979	-0.905679	0.000400448	0.000432484	0.111754	0.116148
Cortex L2/3	Sst	-4.19639	-0.365872	2.71206e-05	2.98326e-05	0.0620353	0.0721681
Cortex L2/3	Kdr	-4.27974	-0.145902	1.87111e-05	2.07358e-05	0.170573	0.17989
Cortex L2/3	Pcp2	-4.29055	-0.950901	1.78227e-05	1.98253e-05	0.0212838	0.0321525
Cortex L2/3	Trem2	-4.63346	-0.478317	3.59597e-06	4.01505e-06	0.29366	0.282561
Cortex L2/3	Dp40	-4.87571	-0.444443	1.08415e-06	1.21507e-06	0.0921921	0.102525
Cortex L2/3	Plch1	-5.13172	-0.508246	2.87106e-07	3.22994e-07	0.234425	0.226165
Cortex L2/3	Sla	-5.15196	-0.517394	2.57777e-07	2.91102e-07	0.0787975	0.0901992
Cortex L2/3	Dp71_Dp40_firstexon	-5.22215	-0.410978	1.76858e-07	2.00484e-07	0.0964867	0.107755
Cortex L2/3	Gad2	-5.24494	-0.388717	1.56329e-07	1.77892e-07	0.434512	0.397551
Cortex L2/3	Bmp4	-5.55245	-1.14366	2.81699e-08	3.21787e-08	0.0277163	0.0415913
Cortex L2/3	Hpcal1	-5.88956	-0.26891	3.87225e-09	4.45759e-09	0.511664	0.458056
Cortex L2/3	Tmem212	-5.9606	-2.8045	2.51311e-09	2.9156e-09	0.00900543	0.0242683
Cortex L2/3	Adgrl4	-6.20046	-0.253505	5.62979e-10	6.58287e-10	0.211533	0.221883
Cortex L2/3	Cd93	-6.2389	-0.39695	4.40651e-10	5.17286e-10	0.110752	0.12473
Cortex L2/3	Pecam1	-6.30122	-0.309114	2.9531e-10	3.48044e-10	0.213009	0.221959
Cortex L2/3	Mecom	-6.51851	-0.462095	7.10104e-11	8.43603e-11	0.08663	0.101951
Cortex L2/3	Paqr5	-6.85134	-0.544852	7.31601e-12	8.76151e-12	0.0683921	0.0851196
Cortex L2/3	Rab3b	-7.52206	-0.272552	5.3921e-14	6.50998e-14	0.331612	0.32715
Cortex L2/3	Ikzf1	-7.84357	-0.487495	4.37903e-15	5.30846e-15	0.0959759	0.114313
Cortex L2/3	Trp73	-7.88322	-2.27325	3.19058e-15	3.88361e-15	0.0109352	0.03115
Cortex L2/3	Kcnmb2	-8.13871	-0.28224	3.99526e-16	4.88309e-16	0.176552	0.193522
Cortex L2/3	Ccdc153	-8.23048	-2.31716	1.86458e-16	2.28835e-16	0.0165919	0.0375388
Cortex L2/3	Hat1	-8.28189	-0.21415	1.21241e-16	1.49413e-16	0.447396	0.425169
Cortex L2/3	Fgd5	-8.55674	-0.409598	1.16104e-17	1.43679e-17	0.123314	0.142963
Cortex L2/3	Ano1	-8.83785	-0.939914	9.75792e-19	1.2126e-18	0.0332974	0.0558376
Cortex L2/3	Cd53	-9.16206	-0.491882	5.09176e-20	6.35401e-20	0.187828	0.202352
Cortex L2/3	Vcan	-9.16922	-0.494812	4.76444e-20	5.97062e-20	0.133776	0.153317
Cortex L2/3	Igf1	-9.36868	-0.310114	7.34457e-21	9.24296e-21	0.150765	0.172147
Cortex L2/3	Pln	-9.41074	-2.55655	4.92658e-21	6.22636e-21	0.0103676	0.03452
Cortex L2/3	Th	-9.4861	-3.04044	2.39834e-21	3.04404e-21	0.00635677	0.0307708
Cortex L2/3	Igfbpl1	-9.48611	-3.41792	2.39806e-21	3.04404e-21	0.00499461	0.0294293
Cortex L2/3	Spi1	-9.57522	-0.549822	1.0164e-21	1.30117e-21	0.102579	0.124732
Cortex L2/3	Rsph1	-9.67279	-0.626682	3.93484e-22	5.05908e-22	0.209036	0.219074
Cortex L2/3	Acvrl1	-9.88461	-0.372891	4.85458e-23	6.26874e-23	0.152052	0.174591
Cortex L2/3	Laptm5	-10.0816	-0.400679	6.66544e-24	8.6447e-24	0.376128	0.369918
Cortex L2/3	Ly6a	-10.4708	-0.323242	1.17648e-25	1.53253e-25	0.292601	0.306629
Cortex L2/3	Col6a1	-10.8458	-0.583652	2.088e-27	2.73188e-27	0.176911	0.196004
Cortex L2/3	Cyp1b1	-10.9392	-1.7265	7.48746e-28	9.83972e-28	0.0308001	0.0581649
Cortex L2/3	Cd300c2	-11.0666	-0.596944	1.82162e-28	2.40454e-28	0.119398	0.14417
Cortex L2/3	Slfn5	-11.3589	-0.562918	6.69526e-30	8.8772e-30	0.101444	0.12876
Cortex L2/3	Rprm	-11.5453	-0.497819	7.79419e-31	1.03806e-30	0.344212	0.342632
Cortex L2/3	Rspo2	-11.977	-0.755386	4.6923e-33	6.27753e-33	0.0973381	0.124786
Cortex L2/3	Trbc2	-12.113	-1.9231	9.0155e-34	1.21159e-33	0.0159676	0.0470445
Cortex L2/3	Chodl	-12.7036	-2.86878	5.64795e-37	7.62473e-37	0.00717029	0.0399063
Cortex L2/3	Fmod	-12.7437	-2.07155	3.38079e-37	4.5849e-37	0.033146	0.0648872
Cortex L2/3	Nell1	-12.8108	-0.43207	1.42639e-37	1.94329e-37	0.434871	0.411243
Cortex L2/3	Gfra2	-12.9127	-0.348251	3.81894e-38	5.25104e-38	0.561629	0.50275
Cortex L2/3	Acsbg1	-13.4282	-0.162348	4.13141e-41	5.70711e-41	0.759256	0.696963
Cortex L2/3	Carmn	-13.8502	-0.878607	1.26912e-43	1.76135e-43	0.0854002	0.118537
Cortex L2/3	Gpr17	-14.0793	-0.710778	5.09172e-45	7.09972e-45	0.0935921	0.127952
Cortex L2/3	Cspg4	-14.442	-0.633751	2.81416e-47	3.98003e-47	0.107781	0.142744
Cortex L2/3	Arhgap6	-14.8739	-0.73543	4.86583e-50	6.91461e-50	0.154776	0.183079
Cortex L2/3	Aldh1a2	-14.985	-2.49596	9.20092e-51	1.31379e-50	0.0221352	0.0601343
Cortex L2/3	Prss35	-15.7817	-1.78745	4.16029e-56	5.99808e-56	0.0255974	0.0657971
Cortex L2/3	Spag16	-16.1681	-2.74334	8.46503e-59	1.2264e-58	0.0185028	0.0596503
Cortex L2/3	Col1a1	-16.768	-1.6059	4.1815e-63	6.11777e-63	0.0624704	0.103047
Cortex L2/3	Slc39a12	-17.0292	-0.300148	4.98917e-65	7.33556e-65	0.582572	0.559225
Cortex L2/3	Sema5b	-17.2096	-0.735306	2.2504e-66	3.34185e-66	0.120325	0.159733
Cortex L2/3	Ebf3	-17.5544	-1.82089	5.50077e-69	8.20969e-69	0.0358704	0.0800668
Cortex L2/3	Tacr1	-18.0638	-2.07	6.14685e-73	9.26708e-73	0.0232893	0.0694203
Cortex L2/3	Fn1	-18.2048	-0.53443	4.72549e-74	7.19728e-74	0.26742	0.29873
Cortex L2/3	Cwh43	-18.2219	-1.50717	3.45818e-74	5.29422e-74	0.044819	0.0903476
Cortex L2/3	Npy2r	-18.7127	-1.30424	3.90071e-78	6.00265e-78	0.0538056	0.100461
Cortex L2/3	Ror1	-18.7938	-1.99619	8.49532e-79	1.31412e-78	0.022192	0.0703325
Cortex L2/3	Rxfp1	-19.8194	-1.43457	2.02405e-87	3.16391e-87	0.0430217	0.0933641
Cortex L2/3	Dcn	-20.6382	-1.76936	1.24616e-94	1.95825e-94	0.0736705	0.122703
Cortex L2/3	Necab2	-20.9581	-0.483156	1.58258e-97	2.51351e-97	0.455644	0.444997
Cortex L2/3	Cdh20	-22.5622	-0.378114	1.01931e-112	1.64529e-112	0.52608	0.510525
Cortex L2/3	Sema3d	-22.6146	-1.49421	3.11507e-113	5.05561e-113	0.0476569	0.104885
Cortex L2/3	Cdh9	-22.8017	-0.81909	4.41459e-115	7.20403e-115	0.161341	0.209745
Cortex L2/3	Arhgef28	-22.8649	-0.373917	1.03971e-115	1.70605e-115	0.420134	0.439868
Cortex L2/3	Hs3st2	-22.9981	-0.961349	4.8747e-117	8.04325e-117	0.191384	0.229817
Cortex L2/3	Cd74	-23.1335	-1.97146	2.13124e-118	3.5362e-118	0.0532947	0.110202
Cortex L2/3	Gjb2	-23.3447	-1.97185	1.56016e-120	2.60319e-120	0.0414704	0.100124
Cortex L2/3	Prph	-23.4982	-1.51327	4.25502e-122	7.13978e-122	0.0640975	0.121719
Cortex L2/3	Btbd11	-24.5113	-0.561276	1.11872e-132	1.88784e-132	0.298012	0.332393
Cortex L2/3	Adamts2	-25.147	-0.805795	1.52524e-139	2.60342e-139	0.136557	0.196554
Cortex L2/3	Sncg	-25.3079	-2.14476	2.61547e-141	4.49014e-141	0.0348677	0.0988161
Cortex L2/3	Tmem255a	-25.9459	-0.846512	2.02397e-148	3.49488e-148	0.335206	0.350613
Cortex L2/3	Myl4	-26.1886	-1.20484	3.5866e-151	6.22935e-151	0.127741	0.185452
Cortex L2/3	Ccn2	-27.0358	-1.67576	5.60354e-161	9.84765e-161	0.0697732	0.136194
[truncated: 5,426 more rows]
