# Supplementary material for: Evaluating exon skipping in the central nervous system in Duchenne muscular dystrophy using spatial transcriptomics
Source: iScience. 2026 Jul 23;29(8):116906. doi: 10.1016/j.isci.2026.116906 (PMC13427662; doi:10.1016/j.isci.2026.116906)
Supplement: Table S4. Summary of ddPCR Assays and Reagents, related to STAR Methods [file mmc5.xlsx]

## Sheet: Sheet1
Target	Assay type	Supplier	Catalog / Assay ID	Forward primer	Reverse primer	Probe
TREM2	ddPCR assay	Integrated DNA Technologies	Mm.PT.58.7992121
AIF1	ddPCR assay	Integrated DNA Technologies	N/A	CCCACCGTGTGACATCCA	TGGTCCCCCAGCCAAGA	AGCTATCTCCGAGCTGCCCTGATTGG
LAPTM5	ddPCR assay	Integrated DNA Technologies	Mm.PT.58.31533533
TNF-α	ddPCR assay	Integrated DNA Technologies	N/A	TGGGAGTAGACAAGGTACAACCC	CATCTTCTCAAAATTCGAGTGACAA	CACGTCGTAGCAAACCACCAAGTGGA
TGF-β1	ddPCR assay	Integrated DNA Technologies	Mm.PT.58.11254750
CXCL10	ddPCR assay	Integrated DNA Technologies	Mm.PT.58.43575827
CDKN1A	ddPCR assay	Thermo Fisher Scientific	Mm01303209_m1
IL6	ddPCR assay	Thermo Fisher Scientific	Mm00446190_m1
